# Supplementary material for: Crystal structure of ethyl 5-acetyl-2-{[(di­methyl­amino)­methyl­idene]amino}-4-methyl­thio­phene-3-carboxyl­ate
Source: Acta Crystallogr E Crystallogr Commun. 2015 Sep 17;71(Pt 10):o762–3. doi: 10.1107/S2056989015016217 (PMC4647409; doi:10.1107/S2056989015016217)
Supplement: Supplementary file 2 [file e-71-0o762-Isup2.hkl]

#
# h,k,l, Fc-squared, Fo-squared, sigma(Fo-squared) and status flag
#
data_I
_shelx_title ' ng2 in P b c a'
_shelx_refln_list_code          4
_shelx_F_calc_maximum      328.93
_exptl_crystal_F_000      1200.00
_reflns_d_resolution_high  0.7829
 
loop_
 _symmetry_equiv_pos_as_xyz
 'x, y, z'
 '-x+1/2, -y, z+1/2'
 'x+1/2, -y+1/2, -z'
 '-x, y+1/2, -z+1/2'
 '-x, -y, -z'
 'x-1/2, y, -z-1/2'
 '-x-1/2, y-1/2, z'
 'x, -y-1/2, z-1/2'
 
_cell_length_a    12.2176
_cell_length_b     7.3315
_cell_length_c    30.9229
_cell_angle_alpha  90.000
_cell_angle_beta   90.000
_cell_angle_gamma  90.000
 
_shelx_F_squared_multiplier     1.000
 
loop_
 _refln_index_h
 _refln_index_k
 _refln_index_l
 _refln_F_squared_calc
 _refln_F_squared_meas
 _refln_F_squared_sigma
 _refln_observed_status
   2   0   0      662.72      715.01     32.89 o
   4   0   0     1009.54     1409.25     65.18 o
   6   0   0     3865.32     4241.48    228.81 o
   8   0   0      191.94      207.32     34.76 o
  10   0   0     1426.70     2126.20    184.47 o
  12   0   0     6959.82     8493.87    472.45 o
  14   0   0     4427.78     5572.52    384.60 o
   2   1   0    28268.47    31321.16    628.02 o
   4   1   0     1238.07     1117.34     47.60 o
   6   1   0    11425.78    14911.89    288.97 o
   8   1   0      993.21      972.31     68.19 o
  10   1   0     2420.04     2620.25    146.22 o
  12   1   0      543.80      542.71     83.89 o
  14   1   0       13.58       24.71     45.34 o
   2   2   0     5652.55     5256.06    125.74 o
   4   2   0     4982.40     5514.92    142.79 o
   6   2   0      105.99       63.19     19.83 o
   8   2   0      431.74      390.76     55.05 o
  10   2   0     6642.10     7578.06    227.98 o
  12   2   0      397.28      401.17     66.99 o
  14   2   0      242.59      225.10    128.10 o
   2   3   0       72.85      131.91     18.25 o
   4   3   0     2094.38     2148.96     60.98 o
   6   3   0    12665.98    13715.92    322.47 o
   8   3   0     3492.93     3714.93    134.57 o
  10   3   0      621.09      638.23     65.03 o
  12   3   0      109.25      114.05     34.65 o
  14   3   0       13.82        4.35     52.40 o
   0   4   0     1846.85       14.70     13.40 o
   2   4   0     2201.73     1620.54    216.35 o
   4   4   0      862.87      932.92     42.08 o
   6   4   0      637.56      830.89     70.96 o
   8   4   0      815.45      927.17     69.55 o
  10   4   0     8157.08     8372.54    247.54 o
  12   4   0     1416.36     1519.11     90.93 o
  14   4   0      674.03      861.39     95.81 o
   2   5   0      331.74      352.13     46.15 o
   4   5   0      121.72      120.46     23.56 o
   6   5   0       35.98        9.44     16.85 o
   8   5   0     2520.24     2482.70    125.95 o
  10   5   0      688.75      756.41     77.48 o
  12   5   0       26.89       22.83     28.32 o
   0   6   0       27.46       18.61     25.61 o
   2   6   0       28.02       21.80     14.62 o
   4   6   0       18.80       25.62     18.02 o
   6   6   0     1266.05     1391.41     81.19 o
   8   6   0       86.28       61.79     27.97 o
  10   6   0      239.34      226.69     37.68 o
   2   7   0        6.84       18.63     21.35 o
   4   7   0      959.55     1010.13     91.45 o
   6   7   0       16.12       32.34     34.53 o
   8   7   0        2.56       20.43     35.55 o
  10   7   0      127.54       93.14     45.84 o
   0   8   0       22.48       91.53     63.07 o
   2   8   0      341.50      454.40     70.15 o
   4   8   0       11.96       26.79     36.28 o
   6   8   0      217.88      299.83    110.85 o
   8   8   0        0.07        0.00     88.92 o
   2   9   0      257.03      278.73    112.87 o
   4   9   0      825.62      852.42    173.33 o
   1   1   1     2811.69     3025.45     46.78 o
   2   1   1     1849.82     1691.07     38.85 o
   3   1   1       28.66       11.42      6.64 o
   4   1   1     1773.20     1995.64     47.88 o
   5   1   1     8392.38    10599.06    178.68 o
   6   1   1      179.41      150.82     14.34 o
   7   1   1      898.22     1010.21     35.46 o
   8   1   1      251.39      239.17     25.91 o
   9   1   1      196.71      191.96     21.79 o
  10   1   1      101.35      116.89     25.09 o
  11   1   1        0.19       11.86     21.03 o
  12   1   1       20.73       12.21     25.17 o
  13   1   1      456.87      488.80     72.77 o
  14   1   1        7.53        3.57     29.02 o
  15   1   1      416.77      231.76    145.68 o
   0   2   1    27719.68    33495.15   1547.58 o
   1   2   1     7477.79     8255.85    140.19 o
   2   2   1     3355.45     3712.83     66.97 o
   3   2   1        4.15        0.46      4.60 o
   4   2   1     5166.60     6115.46    109.52 o
   5   2   1     2962.12     2972.47     67.45 o
   6   2   1      816.36      839.41     38.28 o
   7   2   1     2791.11     2972.05     75.42 o
   8   2   1      615.97      695.08     41.64 o
   9   2   1     3217.25     3701.68    139.57 o
  10   2   1       90.64      126.91     20.24 o
  11   2   1      180.07      271.68     37.54 o
  12   2   1      136.51      174.96     37.72 o
  13   2   1       65.94       67.16     30.06 o
  14   2   1        0.89        0.00     29.05 o
  15   2   1      117.13       57.54     53.48 o
   1   3   1     9223.27     9458.30    352.80 o
   2   3   1     4295.77     4364.68     81.85 o
   3   3   1     2041.46     1898.02     42.58 o
   4   3   1      255.17      236.10     18.45 o
   5   3   1     1835.64     2020.63     54.37 o
   6   3   1      334.26      378.20     38.72 o
   7   3   1       82.01       61.68     14.89 o
   8   3   1      909.45      913.00     47.10 o
   9   3   1     1518.32     1541.86     60.62 o
  10   3   1     1287.94     1294.18     62.74 o
  11   3   1      156.54      169.33     24.34 o
  12   3   1       12.63        9.73     16.47 o
  13   3   1      646.85      638.12     55.06 o
  14   3   1       74.55       34.02     29.24 o
   0   4   1    15524.19    19566.11    519.74 o
   1   4   1     2464.98     2378.48     55.82 o
   2   4   1      154.41      154.57     16.04 o
   3   4   1      840.38      887.85     33.53 o
   4   4   1      310.06      275.77     19.89 o
   5   4   1       74.62       63.65     13.45 o
   6   4   1      710.57      730.70     39.44 o
   7   4   1     1442.43     1445.53     53.51 o
   8   4   1      244.62      251.23     25.94 o
   9   4   1      546.99      556.80     41.00 o
  10   4   1      184.13      288.89     57.62 o
  11   4   1      161.63      198.01     25.15 o
  12   4   1      222.21      205.71     24.79 o
  13   4   1       96.43       98.28     30.58 o
  14   4   1      159.04      208.25     37.45 o
   1   5   1      333.98      352.53     32.03 o
   2   5   1      289.89      304.81     24.31 o
   3   5   1      491.65      429.99     36.62 o
   4   5   1      362.92      374.54     31.44 o
   5   5   1      178.63      165.49     22.20 o
   6   5   1       48.12       72.34     18.09 o
   7   5   1      377.62      396.96     33.14 o
   8   5   1       21.44      103.00     21.16 o
   9   5   1       65.82       75.84     18.80 o
  10   5   1      139.40      160.74     24.25 o
  11   5   1      976.08      951.55     55.62 o
  12   5   1      124.28      129.69     24.22 o
  13   5   1       50.49       34.16     22.98 o
   0   6   1      216.57      103.50     40.78 o
   1   6   1      607.87      612.89     41.22 o
   2   6   1      719.31      675.73     33.12 o
   3   6   1      982.91      957.69     52.96 o
   4   6   1      242.14      204.30     26.77 o
   5   6   1     1133.36     1113.77     56.68 o
   6   6   1       16.82       56.85     16.34 o
   7   6   1      272.11      329.94     32.80 o
   8   6   1        1.25        5.59     14.58 o
   9   6   1     1820.90     1924.18     67.43 o
  10   6   1      944.72      946.80     55.06 o
  11   6   1       35.18       41.22     20.17 o
   1   7   1      322.76      376.05     34.83 o
   2   7   1      577.31      649.59     46.34 o
   3   7   1      935.78     1010.85     64.91 o
   4   7   1      651.65      742.81     49.65 o
   5   7   1      281.58      336.42     37.06 o
   6   7   1        0.04       13.87     16.23 o
   7   7   1        1.39        6.81     17.94 o
   8   7   1      273.98      283.90     35.85 o
   9   7   1     1076.24     1396.44     89.29 o
  10   7   1      124.65       96.29     39.26 o
   0   8   1        3.59       29.16     57.62 o
   1   8   1       16.49       69.12     62.84 o
   2   8   1       34.10       27.95     21.09 o
   3   8   1      210.24      245.57     52.48 o
   4   8   1       61.94       24.88     33.02 o
   5   8   1       48.38       75.95     40.19 o
   6   8   1        2.08        6.76     34.96 o
   7   8   1      326.59      384.63     71.79 o
   8   8   1        5.21        0.00     62.64 o
   1   9   1       46.03       81.91     56.11 o
   2   9   1        4.39       63.93     65.07 o
   3   9   1      268.32      374.66     86.48 o
   4   9   1        0.09      108.72     65.49 o
   1   0   2     1895.27     2067.28     81.06 o
   2   0   2     8645.23    10446.76    170.89 o
   3   0   2     9384.71    12027.01    224.67 o
   4   0   2     7231.65     9004.06    179.33 o
   5   0   2     3330.49     3534.39     89.25 o
   6   0   2       85.35       66.62     13.79 o
   7   0   2     5084.69     6405.51    233.24 o
   8   0   2      486.00      484.68     47.56 o
   9   0   2     2974.54     3323.33    161.66 o
  10   0   2       33.93       37.96     34.32 o
  11   0   2      103.76      119.59     43.73 o
  12   0   2      397.93      520.36     86.33 o
  13   0   2      343.60      397.77     85.42 o
  14   0   2      700.09      977.81    125.96 o
  15   0   2       25.39        7.31     49.00 o
   1   1   2    30307.01    33041.14    360.00 o
   2   1   2      706.49      609.67     15.85 o
   3   1   2     6979.90     7683.66    107.28 o
   4   1   2        0.69       11.67      5.10 o
   5   1   2     1219.44     1521.09     37.26 o
   6   1   2     4422.79     5179.25     92.84 o
   7   1   2      292.88      308.63     19.76 o
   8   1   2      173.62      165.26     19.86 o
   9   1   2       25.30       41.42     15.07 o
  10   1   2      327.56      346.86     42.61 o
  11   1   2      782.96      933.60     74.01 o
  12   1   2      105.74      149.17     34.09 o
  13   1   2       95.38      140.16     47.66 o
  14   1   2        8.38        0.00     26.93 o
  15   1   2     1708.18     2258.98    193.71 o
   0   2   2      868.07     1107.96     70.24 o
   1   2   2        0.10        5.58      5.30 o
   2   2   2     5624.40     5677.82     94.82 o
   3   2   2      231.86      192.39     14.92 o
   4   2   2      399.15      399.30     22.87 o
   5   2   2      370.44      379.74     25.34 o
   6   2   2      641.90      696.53     35.40 o
   7   2   2        2.26        2.99     10.14 o
   8   2   2        3.09       17.19     12.53 o
   9   2   2      169.90      142.46     28.28 o
  10   2   2      341.51      358.11     31.31 o
  11   2   2        0.46       12.15     16.10 o
  12   2   2      173.28      135.76     29.25 o
  13   2   2       86.06       75.48     34.91 o
  14   2   2      184.10      243.94     54.54 o
  15   2   2       45.80        0.00     37.58 o
   1   3   2       27.15       50.73     14.14 o
   2   3   2     1463.85     1441.11     32.80 o
   3   3   2      707.43      660.22     25.93 o
   4   3   2      920.47      885.17     34.17 o
   5   3   2     6812.99     7075.48    130.20 o
   6   3   2      211.62      204.85     20.94 o
   7   3   2      204.66      215.90     22.26 o
   8   3   2      204.24      270.54     37.56 o
   9   3   2     1926.44     1687.07     57.89 o
  10   3   2       22.54       41.71     15.73 o
  11   3   2     1647.19     1679.81     65.59 o
  12   3   2       91.35       93.23     21.96 o
  13   3   2      757.00      809.89     59.95 o
  14   3   2        1.83        8.96     25.63 o
   0   4   2    10254.27    11785.12    553.42 o
   1   4   2       22.72       35.05     23.48 o
   2   4   2      427.78      309.42     21.65 o
   3   4   2       79.75       78.03     11.08 o
   4   4   2      660.94      608.61     30.18 o
   5   4   2     1132.59     1105.45     41.19 o
   6   4   2        0.04        0.00      8.92 o
   7   4   2     1755.94     1844.15     59.11 o
   8   4   2        5.66        7.14     11.36 o
   9   4   2     2332.48     2379.46     69.37 o
  10   4   2      486.63      453.98     42.79 o
  11   4   2        6.86        0.00     13.21 o
  12   4   2      340.18      347.77     42.71 o
  13   4   2        2.52        0.00     20.44 o
  14   4   2     1460.85     1385.90     89.39 o
   1   5   2       62.26       90.64     13.85 o
   2   5   2       74.15       74.08     13.25 o
   3   5   2       45.05       39.19     11.21 o
   4   5   2     3500.57     3288.73     92.02 o
   5   5   2     3928.83     3890.13    100.62 o
   6   5   2     2629.08     2682.68     73.83 o
   7   5   2        0.29       15.27     12.86 o
   8   5   2     1347.64     1384.76     59.44 o
   9   5   2     1225.27     1159.51     54.93 o
  10   5   2       52.87       99.95     20.45 o
  11   5   2       13.96        3.91     15.98 o
  12   5   2      816.36      788.88     53.32 o
  13   5   2      329.51      329.54     37.60 o
   0   6   2      525.72      498.17     62.39 o
   1   6   2      532.65      509.63     30.75 o
   2   6   2      713.40      801.04     38.15 o
   3   6   2      136.52       98.58     16.03 o
   4   6   2        0.71       33.83     12.24 o
   5   6   2       51.36       80.03     16.91 o
   6   6   2       68.57       78.66     16.91 o
   7   6   2      295.05      310.29     30.96 o
   8   6   2      213.96      178.08     24.03 o
   9   6   2      293.28      376.12     34.75 o
  10   6   2        5.19       80.70     31.18 o
  11   6   2      259.91      281.11     33.99 o
   1   7   2        3.45       24.45     17.28 o
   2   7   2       62.68       65.74     16.87 o
   3   7   2      501.32      497.67     42.09 o
   4   7   2      194.42      258.40     33.21 o
   5   7   2      928.13      846.01     55.15 o
   6   7   2      262.06      250.33     31.49 o
   7   7   2      101.64      108.90     25.23 o
   8   7   2      420.21      444.28     44.71 o
   9   7   2      123.79      199.94     74.21 o
  10   7   2       27.56       23.61     28.78 o
   0   8   2      755.12     1127.47    157.56 o
   1   8   2      678.80      831.79    140.73 o
   2   8   2      599.60      802.47     93.06 o
   3   8   2      181.76      205.50     52.05 o
   4   8   2       46.59       18.57     41.97 o
   5   8   2      124.84      187.69     52.41 o
   6   8   2        2.45        0.00     34.00 o
   7   8   2        0.58        0.00     41.00 o
   8   8   2      150.69       78.42     51.67 o
   1   9   2        0.28       93.23     56.95 o
   2   9   2       12.00       60.39     59.83 o
   3   9   2      135.82      396.68    129.35 o
   4   9   2      180.14      244.66     77.86 o
   1   1   3     4795.55     4723.85     58.36 o
   2   1   3     7157.45     7516.93    100.96 o
   3   1   3     3145.49     3380.09     50.33 o
   4   1   3     3137.69     3187.16     50.46 o
   5   1   3     8228.14     9979.66    152.39 o
   6   1   3     4208.51     4774.43     81.87 o
   7   1   3     2704.38     3070.20     62.38 o
   8   1   3     2547.51     2760.43     81.16 o
   9   1   3      350.19      328.63     29.77 o
  10   1   3     1787.31     2047.08    102.29 o
  11   1   3      524.60      670.53     55.12 o
  12   1   3      273.20      407.14     64.88 o
  13   1   3      674.98      828.53     93.65 o
  14   1   3        7.95        0.00     28.63 o
  15   1   3      438.74       70.44     77.82 o
   0   2   3    71590.84    85503.89   1718.40 o
   1   2   3    12855.87    14686.75    248.35 o
   2   2   3     2765.95     2756.00     46.33 o
   3   2   3      334.87      317.06     16.77 o
   4   2   3     5442.05     5984.25    123.09 o
   5   2   3     8842.65     9876.33    167.20 o
   6   2   3      619.38      704.41     35.67 o
   7   2   3     1850.45     1776.69     51.28 o
   8   2   3      672.36      685.15     49.08 o
   9   2   3      713.92      759.55     46.55 o
  10   2   3        2.97       11.66     12.78 o
  11   2   3      792.11     1068.26     60.95 o
  12   2   3      992.91     1080.15     72.14 o
  13   2   3       66.60       46.09     25.12 o
  14   2   3     2831.69     3325.03    168.03 o
  15   2   3      234.87      125.61     84.16 o
   1   3   3      376.94      470.18     20.63 o
   2   3   3      232.20      245.32     15.73 o
   3   3   3     2238.59     2225.82     64.98 o
   4   3   3      155.11       97.88     12.18 o
   5   3   3      619.69      713.93     31.26 o
   6   3   3     4000.02     4061.75     90.21 o
   7   3   3      494.93      496.75     34.19 o
   8   3   3      128.41      132.05     18.34 o
   9   3   3      572.76      552.53     39.28 o
  10   3   3      576.39      598.22     41.13 o
  11   3   3       75.58       38.36     20.27 o
  12   3   3      252.26      245.31     32.07 o
  13   3   3      153.38      197.43     33.59 o
  14   3   3        7.16       18.26     26.19 o
   0   4   3    11498.88    12920.87    392.54 o
   1   4   3     1059.22     1011.89     33.02 o
   2   4   3     1051.84     1058.56     32.50 o
   3   4   3        1.11        1.80      6.92 o
   4   4   3       32.67       30.18      9.71 o
   5   4   3      113.26       93.51     19.94 o
   6   4   3      357.69      364.93     29.11 o
   7   4   3      177.17      173.34     20.99 o
   8   4   3       74.42       71.60     14.76 o
   9   4   3      336.68      358.32     35.66 o
  10   4   3     2575.65     2493.01     80.66 o
  11   4   3       19.62       18.90     15.31 o
  12   4   3       41.34       47.07     18.23 o
  13   4   3      245.87      228.01     35.43 o
  14   4   3       29.21       53.88     28.96 o
   1   5   3     1888.49     2086.14     52.19 o
   2   5   3       42.93       41.93     10.90 o
   3   5   3      385.35      399.15     34.73 o
   4   5   3     1111.78     1182.32     44.28 o
   5   5   3      106.48      143.62     26.40 o
   6   5   3       16.45       34.17     14.87 o
   7   5   3        0.28        6.98     11.38 o
   8   5   3      834.22      928.74     48.38 o
   9   5   3       21.68       45.00     19.85 o
  10   5   3        2.69        0.00     14.08 o
  11   5   3       13.67        0.00     15.63 o
  12   5   3       11.37       38.18     23.21 o
  13   5   3      111.78      127.88     26.67 o
   0   6   3       27.44       27.26     17.60 o
   1   6   3        4.13       19.92     11.12 o
   2   6   3      464.54      460.37     31.09 o
   3   6   3       38.35       56.29     13.61 o
   4   6   3        1.19       21.36     11.91 o
   5   6   3      170.00      182.17     20.99 o
   6   6   3        3.20       19.45     13.47 o
   7   6   3      179.62      148.66     27.15 o
   8   6   3       83.14       72.27     24.89 o
   9   6   3     1129.74     1176.37     57.81 o
  10   6   3     2831.20     2841.21     92.62 o
  11   6   3        7.26       29.84     22.42 o
   1   7   3      105.40       98.91     22.15 o
   2   7   3       20.82       57.73     17.19 o
   3   7   3      319.77      384.43     36.57 o
   4   7   3      474.85      424.29     39.57 o
   5   7   3        6.75       43.98     23.84 o
   6   7   3      305.74      403.20     47.44 o
   7   7   3       36.56       23.95     23.60 o
   8   7   3      569.95      611.95     93.31 o
   9   7   3        8.13       64.51     38.33 o
  10   7   3       11.71       40.79     30.87 o
   0   8   3       43.16       87.23     30.17 o
   1   8   3       29.45       24.52     29.14 o
   2   8   3      166.96      179.02     40.33 o
   3   8   3       22.22       69.52     30.36 o
   4   8   3       38.82       13.91     24.67 o
   5   8   3        0.23       46.91     28.33 o
   6   8   3      146.57      143.30     42.95 o
   7   8   3      282.79      387.30     75.27 o
   8   8   3       37.72        0.00     46.36 o
   1   9   3        5.39       46.34     44.89 o
   2   9   3        5.57       66.19     52.74 o
   3   9   3       18.42       50.93     49.05 o
   4   9   3        0.10       16.38     42.83 o
   0   0   4    10213.50    10417.39    266.21 o
   1   0   4        2.28        0.00      3.60 o
   2   0   4     3257.55     3060.18     66.35 o
   3   0   4     4619.22     4917.99     91.99 o
   4   0   4     1065.86     1194.01     37.30 o
   5   0   4     2159.91     2342.70     75.00 o
   6   0   4        0.49        0.00      8.40 o
   7   0   4     4112.51     4723.51    120.92 o
   8   0   4     2769.10     3155.43     95.74 o
   9   0   4      907.44     1098.52    100.35 o
  10   0   4    10383.64    12424.33    415.60 o
  11   0   4       15.85       53.47     33.67 o
  12   0   4      969.84     1318.06    131.03 o
  13   0   4      390.64      513.02     88.24 o
  14   0   4       20.99       61.97     46.14 o
  15   0   4      404.39      108.65    294.32 o
   1   1   4        2.07        7.49      2.86 o
   2   1   4      963.30      839.48     17.33 o
   3   1   4     1771.10     1688.36     32.25 o
   4   1   4       40.56       36.80      5.99 o
   5   1   4    19096.66    23874.47    308.42 o
   6   1   4      741.72      744.53     26.87 o
   7   1   4      387.40      401.04     21.54 o
   8   1   4     1028.40     1256.42     51.28 o
   9   1   4     2362.78     2708.63     78.69 o
  10   1   4      135.49      129.94     25.79 o
  11   1   4      270.46      346.07     39.97 o
  12   1   4       52.93       38.77     24.00 o
  13   1   4      932.37     1036.36     84.61 o
  14   1   4       15.61       49.30     33.71 o
  15   1   4      314.61       25.59     78.75 o
   0   2   4   108191.74   114440.43   2463.57 o
   1   2   4       95.64       68.23      7.68 o
   2   2   4     4137.54     4093.26     56.76 o
   3   2   4     1051.84      896.87     21.80 o
   4   2   4       21.13       12.90      5.96 o
   5   2   4     1473.70     1340.13     32.54 o
   6   2   4       55.66       33.72     10.27 o
   7   2   4     4101.12     4291.57    104.21 o
   8   2   4      525.34      505.66     32.86 o
   9   2   4       32.93       22.12     12.07 o
  10   2   4     5802.13     6341.69    160.20 o
  11   2   4       45.03       60.52     32.57 o
  12   2   4      316.20      266.18     59.96 o
  13   2   4        0.72        0.00     26.29 o
  14   2   4       77.03       84.57     42.01 o
  15   2   4       76.60        0.00     38.55 o
   1   3   4       37.90       65.64      9.29 o
   2   3   4       32.86       31.48      6.96 o
   3   3   4      431.23      375.95     18.70 o
   4   3   4      111.97       95.98     10.70 o
   5   3   4      806.25      793.63     29.62 o
   6   3   4     5089.22     5479.51    103.81 o
   7   3   4       13.27       31.05     10.92 o
   8   3   4      239.81      244.43     24.09 o
   9   3   4        0.78       27.51     12.47 o
  10   3   4       67.77       71.97     17.44 o
  11   3   4       18.44       24.47     14.64 o
  12   3   4      144.74      144.62     26.59 o
  13   3   4        2.77        3.26     22.27 o
  14   3   4       81.47       71.13     31.31 o
   0   4   4    10698.25    11837.59    274.71 o
   1   4   4      423.54      473.85     23.68 o
   2   4   4      402.92      436.06     21.93 o
   3   4   4     1436.55     1330.49     35.51 o
   4   4   4       16.72       18.13      8.77 o
   5   4   4     2742.15     2659.37     63.54 o
   6   4   4      146.51      117.03     28.41 o
   7   4   4      657.72      628.34     36.20 o
   8   4   4        6.35       14.17     11.44 o
   9   4   4     1317.85     1306.67     54.89 o
  10   4   4      434.95      405.91     34.81 o
  11   4   4      131.11      142.75     22.41 o
  12   4   4        5.98        9.57     15.70 o
  13   4   4      505.85      561.48     78.09 o
  14   4   4      237.51      258.21     69.93 o
   1   5   4     3807.61     3945.57    101.86 o
   2   5   4      156.89      153.55     15.84 o
   3   5   4     2623.32     2548.17     57.35 o
   4   5   4      393.67      408.53     28.11 o
   5   5   4      898.87      994.81     42.70 o
   6   5   4      424.25      428.13     30.74 o
   7   5   4      430.45      433.43     35.19 o
   8   5   4       70.70       85.45     17.29 o
   9   5   4      815.43      883.14     49.01 o
  10   5   4       51.46       51.64     16.28 o
  11   5   4       29.35        0.00     17.25 o
  12   5   4        5.24       11.95     18.82 o
  13   5   4      625.84      616.49     51.65 o
   0   6   4       17.39      114.89     21.79 o
   1   6   4       87.77       85.45     14.61 o
   2   6   4      206.43      237.63     21.16 o
   3   6   4      477.42      451.40     29.92 o
   4   6   4       94.70       92.67     16.29 o
   5   6   4     1171.65     1315.77     50.41 o
   6   6   4        1.40       20.40     15.17 o
   7   6   4      710.93      752.79     49.18 o
   8   6   4      199.72      224.49     28.19 o
   9   6   4        1.56       19.10     17.71 o
  10   6   4       14.55       56.73     23.52 o
  11   6   4       13.66       36.15     29.32 o
   1   7   4       20.16       14.65     18.33 o
   2   7   4      210.42      196.21     38.38 o
   3   7   4       64.94       87.93     32.52 o
   4   7   4       97.81      132.53     26.60 o
   5   7   4       11.87        0.00     18.57 o
   6   7   4       72.61      100.52     26.38 o
   7   7   4        6.88       26.42     22.98 o
   8   7   4        4.42        0.00     23.56 o
   9   7   4        8.22        0.00     25.69 o
  10   7   4       14.78        9.13     31.48 o
   0   8   4      148.91      203.21     42.25 o
   1   8   4      538.30      774.50     63.38 o
   2   8   4       31.27       21.14     18.19 o
   3   8   4      162.97      198.33     34.74 o
   4   8   4      242.64      228.16     38.93 o
   5   8   4      449.42      481.77     56.52 o
   6   8   4        4.01        0.00     24.96 o
   7   8   4      862.18     1042.74     97.62 o
   1   9   4      339.86      535.68     89.89 o
   2   9   4        4.07       37.11     44.93 o
   3   9   4      301.06      381.39     79.20 o
   4   9   4       24.65        0.00     34.55 o
   1   1   5     4943.43     4855.70     63.93 o
   2   1   5      248.12      218.15      9.82 o
   3   1   5     6928.80     7366.41     97.76 o
   4   1   5     3335.64     3476.01     55.27 o
   5   1   5        5.52        6.85      5.35 o
   6   1   5     3222.41     3191.55     84.59 o
   7   1   5      306.82      332.96     21.47 o
   8   1   5     1487.67     1602.83     54.98 o
   9   1   5      892.05      851.31     47.48 o
  10   1   5        1.40       17.43     17.73 o
  11   1   5       81.44       99.74     32.52 o
  12   1   5      251.70      208.99     38.62 o
  13   1   5      159.49      169.22     55.29 o
  14   1   5       58.19       50.99     38.09 o
  15   1   5      234.27       86.10     59.76 o
   0   2   5    33783.04    36980.85    657.36 o
   1   2   5    14816.63    16638.34    228.11 o
   2   2   5     2487.34     2215.90     36.06 o
   3   2   5      881.50      818.28     28.02 o
   4   2   5       13.77       12.18      5.01 o
   5   2   5     3026.62     3354.29     56.30 o
   6   2   5      433.27      534.98     18.94 o
   7   2   5     3260.87     3623.35     79.97 o
   8   2   5      152.54      168.36     20.02 o
   9   2   5        0.75        0.00     10.98 o
  10   2   5     3530.31     3590.68     98.31 o
  11   2   5       52.09       10.58     17.48 o
  12   2   5     1618.04     1732.92    155.63 o
  13   2   5      359.60      324.82     43.86 o
  14   2   5     2013.79     2447.03    152.54 o
  15   2   5        0.86       31.45     39.81 o
   1   3   5      586.70      681.11     29.31 o
   2   3   5     3968.10     3876.69     65.13 o
   3   3   5        6.84       14.21      6.25 o
   4   3   5     2273.08     2163.22     45.96 o
   5   3   5     1135.17     1200.26     35.55 o
   6   3   5     1500.26     1337.86     46.66 o
   7   3   5      314.00      277.96     24.43 o
   8   3   5     2413.50     2390.46     67.75 o
   9   3   5       10.14       20.21     12.34 o
  10   3   5      689.21      691.45     43.21 o
  11   3   5     2240.80     2521.92     79.42 o
  12   3   5      660.83      720.89     60.18 o
  13   3   5       24.74       46.46     29.64 o
  14   3   5       10.14       38.27     29.15 o
   0   4   5      165.24      228.60     53.55 o
   1   4   5      482.04      459.65     30.12 o
   2   4   5       21.28       10.46      7.49 o
   3   4   5     2209.79     2237.40     48.92 o
   4   4   5      282.05      258.32     24.69 o
   5   4   5       90.77      111.60     14.59 o
   6   4   5      424.97      420.73     32.71 o
   7   4   5        8.24        1.62     11.00 o
   8   4   5      275.94      246.63     24.65 o
   9   4   5      926.77      926.89     48.03 o
  10   4   5      118.33      124.81     26.90 o
  11   4   5       19.03       14.93     14.72 o
  12   4   5        9.94       12.12     16.89 o
  13   4   5       33.93       23.91     23.22 o
   1   5   5      180.44      198.11     23.13 o
   2   5   5        8.24       30.44      9.69 o
   3   5   5       30.20       34.56     10.62 o
   4   5   5      273.69      265.55     23.03 o
   5   5   5      114.06       94.06     15.15 o
   6   5   5     2658.47     2806.43     71.62 o
   7   5   5       66.66       73.77     16.03 o
   8   5   5      638.08      613.63     44.13 o
   9   5   5      182.53      194.93     25.84 o
  10   5   5      168.00      129.95     22.45 o
  11   5   5     2222.98     2325.25     76.93 o
  12   5   5       18.68        0.00     20.18 o
  13   5   5        2.47       21.84     23.57 o
   0   6   5     7395.32     8697.76    293.22 o
   1   6   5        3.37       13.95     13.62 o
   2   6   5      867.24      851.82     43.89 o
   3   6   5       65.27       69.63     17.36 o
   4   6   5      943.98      949.45     53.15 o
   5   6   5       15.48       34.91     14.81 o
   6   6   5       21.96        9.55     14.52 o
   7   6   5       22.76       23.35     15.66 o
   8   6   5       31.74       19.66     18.28 o
   9   6   5       89.52      136.07     29.85 o
  10   6   5      123.88      168.00     35.62 o
  11   6   5        3.10        0.00     37.68 o
   1   7   5      962.65      875.29     55.41 o
   2   7   5      481.48      530.44     50.57 o
   3   7   5       64.38       89.43     24.60 o
   4   7   5       71.53       76.93     36.52 o
   5   7   5      243.14      259.80     37.52 o
   6   7   5      992.80      992.65     72.22 o
   7   7   5       33.34       50.56     25.74 o
   8   7   5      776.94      935.63     86.34 o
   9   7   5       82.66       83.38     33.66 o
  10   7   5      280.17      206.12     65.63 o
   0   8   5      564.03      633.45     90.43 o
   1   8   5      188.61      226.33     36.55 o
   2   8   5        2.07        0.00     17.11 o
   3   8   5      117.46      103.45     29.44 o
   4   8   5       74.58       98.82     28.00 o
   5   8   5       44.46       77.86     28.54 o
   6   8   5       82.12      104.72     42.24 o
   7   8   5       24.14       14.33     42.51 o
   1   9   5      272.20      280.58     67.45 o
   2   9   5        1.93        0.00     37.57 o
   3   9   5      125.68       79.63    107.89 o
   0   0   6     8905.59     8378.41    221.32 o
   1   0   6    25657.49    26633.76    463.48 o
   2   0   6     5897.77     5870.81    136.62 o
   3   0   6    16476.88    19115.79    346.22 o
   4   0   6       58.87       23.39      8.14 o
   5   0   6     4894.52     5345.09    108.32 o
   6   0   6     4909.74     6023.43    139.93 o
   7   0   6     1870.21     1820.14     64.54 o
   8   0   6      126.89       84.06     17.65 o
   9   0   6     9854.39    11531.01    303.85 o
  10   0   6       16.41        0.00     27.79 o
  11   0   6      530.93      684.95     92.41 o
  12   0   6      354.31      356.92     90.70 o
  13   0   6       96.18      293.17     70.24 o
  14   0   6      198.01      204.98     68.40 o
  15   0   6      263.14      128.92    178.07 o
   1   1   6     2014.97     1726.52     26.73 o
   2   1   6      779.87      612.82     15.20 o
   3   1   6       16.15       14.64      4.66 o
   4   1   6      518.91      403.90     29.09 o
   5   1   6     8509.11     9906.26    159.41 o
   6   1   6      253.25      276.45     23.14 o
   7   1   6       75.79       95.60     12.70 o
   8   1   6      411.77      394.28     31.34 o
   9   1   6     2631.45     2828.65     81.12 o
  10   1   6      822.90      897.37     60.26 o
  11   1   6     3251.99     3426.86    158.61 o
  12   1   6       16.10        2.42     18.43 o
  13   1   6      903.76     1150.31     88.94 o
  14   1   6       36.65       11.99     32.73 o
  15   1   6      333.12      539.54    102.92 o
   0   2   6      832.48      854.66     35.69 o
   1   2   6      631.55      611.74     22.11 o
   2   2   6     1099.91     1025.96     21.77 o
   3   2   6       23.63       15.01      4.94 o
   4   2   6     2358.22     2455.06     44.27 o
   5   2   6      739.71      746.02     24.14 o
   6   2   6      431.96      428.81     18.16 o
   7   2   6      416.84      399.62     28.19 o
   8   2   6      253.99      237.78     23.76 o
   9   2   6        0.16        0.00     11.12 o
  10   2   6      127.77      109.29     22.24 o
  11   2   6       12.50       37.95     21.82 o
  12   2   6      114.30       92.51     41.06 o
  13   2   6       15.74       43.32     22.42 o
  14   2   6       75.25       34.06     28.95 o
  15   2   6       56.52       11.67     40.72 o
   1   3   6     8294.50     9075.41    149.64 o
   2   3   6       16.54       19.92      6.17 o
   3   3   6     7173.94     7325.97    110.21 o
   4   3   6     1028.87      997.63     28.91 o
   5   3   6      210.90      213.78     23.91 o
   6   3   6      250.74      291.20     27.79 o
   7   3   6       10.68       14.10     10.72 o
   8   3   6      111.42       69.80     16.73 o
   9   3   6      127.08      105.52     18.00 o
  10   3   6      258.29      206.38     25.11 o
  11   3   6       58.22       64.36     17.81 o
  12   3   6      472.17      432.58     48.64 o
  13   3   6      360.76      380.14     45.57 o
  14   3   6      189.03      152.07     41.34 o
   0   4   6      781.65      720.22     60.36 o
   1   4   6     4377.33     5284.94    125.58 o
   2   4   6       70.70       86.90     10.99 o
   3   4   6      746.94      750.62     26.48 o
   4   4   6      233.80      272.44     19.10 o
   5   4   6     1322.57     1253.93     40.86 o
   6   4   6       11.99       28.05     10.35 o
   7   4   6     2045.93     2138.20     66.24 o
   8   4   6      362.90      317.53     27.65 o
   9   4   6     1818.21     2019.63     63.41 o
  10   4   6      187.04      201.32     24.87 o
  11   4   6      513.58      530.80     40.45 o
  12   4   6       15.96       58.43     19.25 o
  13   4   6       14.71       30.11     26.54 o
   1   5   6     1862.80     1975.14     53.84 o
   2   5   6     2825.05     3075.03     63.62 o
   3   5   6       85.44       78.11     12.18 o
   4   5   6        0.51        1.62      9.19 o
   5   5   6       13.10       10.39     10.16 o
   6   5   6       89.66       98.08     16.38 o
   7   5   6        9.49       17.29     11.39 o
   8   5   6       15.46        5.16     12.01 o
   9   5   6       26.04       31.80     15.61 o
  10   5   6      226.37      330.60     30.20 o
  11   5   6      323.65      328.59     33.73 o
  12   5   6      176.57      101.58     28.15 o
   0   6   6     5108.11     6145.36    228.38 o
   1   6   6     1165.45     1205.72     56.89 o
   2   6   6       18.54       37.46     13.55 o
   3   6   6       11.65       26.77     13.95 o
   4   6   6       91.45      125.07     22.09 o
   5   6   6      229.75      219.22     32.21 o
   6   6   6       43.55       37.13     21.62 o
   7   6   6      342.50      314.39     41.40 o
   8   6   6      232.33      241.59     46.68 o
   9   6   6      110.17      152.90     32.37 o
  10   6   6      287.20      267.71     42.13 o
  11   6   6      227.70      239.21     42.65 o
   1   7   6       58.93       64.72     21.70 o
   2   7   6       70.97       47.15     22.46 o
   3   7   6      309.99      417.21     49.47 o
   4   7   6       55.72       67.47     23.04 o
   5   7   6      498.96      479.88     51.71 o
   6   7   6       12.22       37.26     22.57 o
   7   7   6      108.38      107.96     30.37 o
   8   7   6       52.36       57.11     27.95 o
   9   7   6       47.70       35.49     46.90 o
  10   7   6        3.37        0.00     29.44 o
   0   8   6      442.83      459.84     59.17 o
   1   8   6       18.68        0.00     22.93 o
   2   8   6      198.69      228.27     32.55 o
   3   8   6       55.64      125.93     36.74 o
   4   8   6      150.96      163.61     37.34 o
   5   8   6      456.94      439.75     52.48 o
   6   8   6        8.92       37.66     24.40 o
   7   8   6      133.30      167.68     40.21 o
   1   9   6      787.83     1107.44    176.89 o
   2   9   6       27.17      136.09     65.21 o
   3   9   6      114.52      188.88     58.15 o
   1   1   7       10.84       16.59      5.96 o
   2   1   7      399.70      357.70     16.62 o
   3   1   7        0.38        5.79      4.63 o
   4   1   7       72.70       50.74      7.36 o
   5   1   7       15.00       10.18      6.46 o
   6   1   7        0.52        0.75      7.89 o
   7   1   7      835.58      833.64     33.97 o
   8   1   7     1689.50     1537.12     53.66 o
   9   1   7      968.74      957.90     50.47 o
  10   1   7       67.47       83.19     21.51 o
  11   1   7       29.33       38.23     18.91 o
  12   1   7      125.49      140.93     29.50 o
  13   1   7       28.85       91.46     33.54 o
  14   1   7       62.41      106.05     38.44 o
  15   1   7      125.32       29.58     39.92 o
   0   2   7      322.50      413.11     46.99 o
   1   2   7       51.06       33.48      5.00 o
   2   2   7      878.31      733.14     17.64 o
   3   2   7     1637.38     1609.31     32.33 o
   4   2   7      209.36      184.14     12.41 o
   5   2   7       11.36        1.09      4.77 o
   6   2   7        8.19        7.59      5.63 o
   7   2   7     1853.28     1823.24     52.46 o
   8   2   7      443.04      464.68     32.33 o
   9   2   7      702.74      737.75     51.70 o
  10   2   7     4399.54     4723.86    117.62 o
  11   2   7        2.01       22.41     15.85 o
  12   2   7       98.44       71.93     26.95 o
  13   2   7      120.25      129.72     29.17 o
  14   2   7      862.01      944.93    159.04 o
   1   3   7     4503.52     4553.92     89.52 o
   2   3   7      157.92      136.87     11.07 o
   3   3   7      159.64      161.77     12.41 o
   4   3   7      626.08      601.66     22.15 o
   5   3   7     5357.53     5459.55     91.80 o
   6   3   7      848.85      732.95     34.95 o
   7   3   7       14.47        6.32      9.07 o
   8   3   7     1905.74     1871.50     60.28 o
   9   3   7     1212.73     1010.09     48.23 o
  10   3   7      111.37       55.72     16.13 o
  11   3   7      378.89      380.65     36.94 o
  12   3   7      186.99      197.35     67.67 o
  13   3   7      378.99      385.19     47.43 o
  14   3   7       36.90       41.14     29.41 o
   0   4   7     2084.11     2135.07     61.67 o
   1   4   7     3211.00     3294.11     71.11 o
   2   4   7     1027.59      912.42     28.97 o
   3   4   7        7.41       12.65      7.24 o
   4   4   7      227.97      250.39     18.09 o
   5   4   7      210.60      185.58     18.47 o
   6   4   7       76.28       50.90     13.30 o
   7   4   7      782.33      748.98     39.58 o
   8   4   7        3.29        5.05     11.49 o
   9   4   7       49.48       64.23     16.24 o
  10   4   7     3068.39     3003.93     88.42 o
  11   4   7       87.62       69.36     21.25 o
  12   4   7      283.44      317.80     33.72 o
  13   4   7        1.58        0.00     23.03 o
   1   5   7      347.03      342.80     32.09 o
   2   5   7       36.01       44.76     11.26 o
   3   5   7      696.69      694.41     28.58 o
   4   5   7       12.83       29.89     10.65 o
   5   5   7      787.59      837.77     39.33 o
   6   5   7      467.48      422.13     29.70 o
   7   5   7        9.94       25.99     13.37 o
   8   5   7      174.06      151.46     22.05 o
   9   5   7       61.89       29.66     17.40 o
  10   5   7      155.38      187.57     27.63 o
  11   5   7       20.94       31.26     26.71 o
  12   5   7        0.22       51.17     25.46 o
   0   6   7    13178.46    14435.36    459.82 o
   1   6   7       73.25       86.51     21.04 o
   2   6   7       10.80        5.91     14.32 o
   3   6   7      232.02      207.15     26.46 o
   4   6   7      154.50      123.92     26.34 o
   5   6   7      776.91      853.30     63.21 o
   6   6   7        0.03        0.00     16.56 o
   7   6   7     1512.62     1753.03     84.00 o
   8   6   7       26.67       32.45     22.37 o
   9   6   7      184.06      141.86     40.15 o
  10   6   7      231.23      142.13     35.14 o
  11   6   7      363.43      333.38     50.68 o
   1   7   7     1424.17     1508.88     68.59 o
   2   7   7      367.77      345.03     46.89 o
   3   7   7       69.77       87.24     22.51 o
   4   7   7      240.07      204.66     34.28 o
   5   7   7       19.90       17.91     21.37 o
   6   7   7     2528.91     2731.06    109.01 o
   7   7   7       20.44       29.02     26.86 o
   8   7   7      177.21      161.73     63.90 o
   9   7   7       25.24       27.09     28.57 o
   0   8   7     2103.90     1859.43    111.99 o
   1   8   7       85.29       34.32     26.65 o
   2   8   7      467.25      406.80     42.89 o
   3   8   7        6.15       17.96     22.25 o
   4   8   7       33.17       45.97     28.23 o
   5   8   7        3.98       27.95     26.92 o
   6   8   7       27.10       64.92     32.43 o
   7   8   7       88.32      166.91     49.96 o
   1   9   7        0.15       17.44     29.42 o
   2   9   7      246.47      251.07     56.83 o
   3   9   7       62.09       91.49     46.70 o
   0   0   8     2995.47     3304.06    102.09 o
   1   0   8     2833.61     2422.33     45.45 o
   2   0   8    23994.33    24941.55    519.94 o
   3   0   8     3373.24     3397.64    103.41 o
   4   0   8        2.42        0.00      5.89 o
   5   0   8     2598.44     2751.27     75.90 o
   6   0   8      832.11      997.26     62.42 o
   7   0   8     1750.30     1934.46     67.81 o
   8   0   8       70.74       85.43     18.55 o
   9   0   8      803.99      681.05     64.65 o
  10   0   8     9866.84    10700.60    296.36 o
  11   0   8       56.63       57.94     39.29 o
  12   0   8      359.53      314.37     66.62 o
  13   0   8      136.56      140.37     48.71 o
  14   0   8     2471.19     2723.22    187.16 o
  15   0   8      376.50      144.51    267.70 o
   1   1   8      818.21      768.22     16.97 o
   2   1   8    20187.88    21539.99    258.21 o
   3   1   8     7885.86     8275.75    104.89 o
   4   1   8     2706.88     2657.81     50.38 o
   5   1   8     4259.92     4809.94     75.88 o
   6   1   8       20.61       33.53      7.77 o
   7   1   8      669.28      706.38     33.74 o
   8   1   8     4035.28     4222.90     99.74 o
   9   1   8       24.86       20.72     14.39 o
  10   1   8      135.08      143.12     27.00 o
  11   1   8      998.56     1068.50     69.21 o
  12   1   8      761.38      805.10     64.01 o
  13   1   8        6.27       21.37     26.96 o
  14   1   8       24.49       39.20     33.52 o
  15   1   8     1314.22     1490.64    159.75 o
   0   2   8      377.09      429.39     54.74 o
   1   2   8       12.10        5.02      3.89 o
   2   2   8       51.66       51.61      6.17 o
   3   2   8      760.24      689.89     19.65 o
   4   2   8      290.71      237.75     14.21 o
   5   2   8      672.20      626.68     28.10 o
   6   2   8      181.69      177.65     15.49 o
   7   2   8      107.81      117.78     16.82 o
   8   2   8      273.22      322.42     30.36 o
   9   2   8        6.33       19.63     13.97 o
  10   2   8     1161.44      985.08     55.17 o
  11   2   8      223.12      207.38     33.05 o
  12   2   8       42.84       31.09     22.33 o
  13   2   8       28.46       14.59     23.71 o
  14   2   8        7.11       36.33     29.06 o
   1   3   8       66.78       61.66      7.49 o
   2   3   8      266.76      282.80     14.57 o
   3   3   8      160.91      138.49     10.92 o
   4   3   8     3055.40     3068.49     54.95 o
   5   3   8     1847.47     1834.76     40.41 o
   6   3   8      387.11      327.53     24.29 o
   7   3   8        7.12        1.18      9.09 o
   8   3   8     3181.91     3197.53     78.36 o
   9   3   8      341.42      312.21     28.24 o
  10   3   8      954.60      956.78     50.10 o
  11   3   8      114.72       93.36     23.99 o
  12   3   8       59.94       76.72     24.19 o
  13   3   8      156.19      156.64     33.08 o
  14   3   8       14.52       15.55     27.11 o
   0   4   8    17295.77    19132.65    355.27 o
   1   4   8     1963.52     2064.99     46.36 o
   2   4   8     1801.10     1678.86     39.61 o
   3   4   8       35.15       39.98      8.86 o
   4   4   8      349.78      356.60     22.32 o
   5   4   8      681.51      684.36     33.00 o
   6   4   8      810.69      757.48     36.90 o
   7   4   8      912.79      873.84     42.49 o
   8   4   8      557.21      569.96     36.57 o
   9   4   8      969.52      952.32     51.84 o
  10   4   8       55.73      103.86     19.24 o
  11   4   8      254.44      282.21     29.82 o
  12   4   8     1475.55     1538.18     70.23 o
  13   4   8        3.59        4.73     24.94 o
   1   5   8      366.04      340.05     35.13 o
   2   5   8      958.05     1059.24     43.96 o
   3   5   8      433.19      406.04     27.50 o
   4   5   8       73.30       39.73     15.30 o
   5   5   8      915.41      789.36     47.56 o
   6   5   8     1129.77     1102.76     56.74 o
   7   5   8      190.65      205.04     25.97 o
   8   5   8     1108.46     1068.68     56.35 o
   9   5   8       21.53       31.33     19.10 o
  10   5   8      421.37      386.87     58.18 o
  11   5   8      142.07      162.85     44.47 o
  12   5   8      136.47      129.02     42.48 o
   0   6   8     1185.56     1303.89    100.54 o
   1   6   8       73.90       68.11     19.18 o
   2   6   8      504.82      556.35     53.88 o
   3   6   8      109.12      105.65     20.88 o
   4   6   8      350.51      333.48     41.20 o
   5   6   8        0.12        0.00     16.93 o
   6   6   8      201.77      245.21     35.85 o
   7   6   8      554.65      484.11     50.06 o
   8   6   8       10.76        0.00     17.87 o
   9   6   8      179.28      176.59     34.71 o
  10   6   8       10.85       16.97     26.45 o
  11   6   8      241.20      211.05     58.81 o
   1   7   8      341.35      350.73     38.20 o
   2   7   8        0.47       34.79     20.26 o
   3   7   8      181.08      163.04     30.60 o
   4   7   8       49.23       74.47     24.47 o
   5   7   8      199.52      187.29     32.82 o
   6   7   8     1808.25     1951.38    113.05 o
   7   7   8        1.85       28.46     23.64 o
   8   7   8       31.26       34.32     26.73 o
   9   7   8       28.39       44.98     31.03 o
   0   8   8     1229.70     1604.55    119.07 o
   1   8   8       90.25       71.18     29.48 o
   2   8   8      295.15      342.11     44.80 o
   3   8   8      166.46      173.05     33.95 o
   4   8   8      235.29      239.36     41.27 o
   5   8   8      172.92      224.20     38.40 o
   6   8   8       16.63       23.10     30.40 o
   7   8   8        4.59       38.62     29.07 o
   1   9   8      241.68      263.91     48.37 o
   2   9   8       73.43       74.88     35.10 o
   1   1   9     1274.91     1075.08     21.38 o
   2   1   9     7106.42     7171.17     86.52 o
   3   1   9     5618.96     5811.56     78.83 o
   4   1   9     2136.89     2206.08     42.38 o
   5   1   9      168.46      145.59     12.35 o
   6   1   9     3692.64     3969.84     77.90 o
   7   1   9       84.10       64.69     13.38 o
   8   1   9       86.20       69.70     16.19 o
   9   1   9      992.78     1053.47     52.86 o
  10   1   9      404.18      478.60     48.83 o
  11   1   9      672.77      666.53     56.04 o
  12   1   9       25.88       69.17     25.17 o
  13   1   9      527.03      533.35     63.00 o
  14   1   9      157.91      182.30     44.40 o
  15   1   9     1036.93     1133.02    117.34 o
   0   2   9      836.22      767.56     43.84 o
   1   2   9      388.00      336.63     31.78 o
   2   2   9     1093.68     1043.09     22.77 o
   3   2   9     2279.03     2386.81     41.31 o
   4   2   9      606.06      571.79     21.05 o
   5   2   9     2763.09     2899.55     57.43 o
   6   2   9     1746.14     1961.29     45.08 o
   7   2   9     3179.72     3178.92     80.98 o
   8   2   9      272.48      265.23     27.43 o
   9   2   9     1391.35     1340.30     60.11 o
  10   2   9      818.57      823.64     54.05 o
  11   2   9      573.58      496.73     60.15 o
  12   2   9       20.11       75.85     23.99 o
  13   2   9      364.76      390.15     71.03 o
  14   2   9      197.60      118.79     57.16 o
   1   3   9        7.33        6.44      4.89 o
   2   3   9     1863.09     1832.38     36.27 o
   3   3   9      348.48      286.20     14.95 o
   4   3   9       69.96       73.14      8.94 o
   5   3   9     1552.44     1471.20     35.50 o
   6   3   9     2902.92     2949.73     74.19 o
   7   3   9      790.18      797.10     39.10 o
   8   3   9        5.39       24.08     11.48 o
   9   3   9      626.00      543.52     37.84 o
  10   3   9      120.70      130.31     21.44 o
  11   3   9     1772.26     1785.82     90.25 o
  12   3   9       50.52       11.15     20.18 o
  13   3   9      594.01      588.94     64.79 o
  14   3   9       85.74       74.01     32.73 o
   0   4   9     2773.10     2766.07     72.08 o
   1   4   9     1562.05     1540.02     37.94 o
   2   4   9        8.02       16.40      7.41 o
   3   4   9      349.93      307.91     19.33 o
   4   4   9      253.94      219.91     17.31 o
   5   4   9      323.13      256.15     22.92 o
   6   4   9      882.41      897.96     46.19 o
   7   4   9      200.11      186.54     21.73 o
   8   4   9      314.64      337.14     41.31 o
   9   4   9      131.05      113.08     27.68 o
  10   4   9      494.22      515.41     38.75 o
  11   4   9      139.14      110.59     20.91 o
  12   4   9      111.29      126.08     26.81 o
  13   4   9       21.04       26.32     31.77 o
   1   5   9     2126.25     2198.30     66.27 o
   2   5   9       33.94       19.87     13.91 o
   3   5   9      164.81      136.18     19.62 o
   4   5   9      254.51      293.34     35.87 o
   5   5   9        9.61       30.60     16.77 o
   6   5   9      195.33      227.78     31.21 o
   7   5   9      126.65      147.24     28.93 o
   8   5   9      188.35      202.81     34.54 o
   9   5   9        0.02        2.49     17.15 o
  10   5   9       84.53       72.03     24.04 o
  11   5   9      419.04      433.91     65.88 o
  12   5   9        2.54        0.00     27.15 o
   0   6   9      193.29      205.01     51.34 o
   1   6   9      384.28      399.08     37.74 o
   2   6   9       69.19       87.11     20.16 o
   3   6   9      301.51      326.86     33.43 o
   4   6   9      918.41      881.02     69.48 o
   5   6   9      504.35      404.46     44.82 o
   6   6   9      172.04      102.79     26.78 o
   7   6   9     1576.11     1625.93     88.35 o
   8   6   9       15.85       25.67     20.63 o
   9   6   9      134.93      151.66     32.27 o
  10   6   9      295.42      309.22     45.93 o
  11   6   9      285.83      228.12     63.87 o
   1   7   9     3622.09     3726.97    115.28 o
   2   7   9       99.77       75.28     26.64 o
   3   7   9      204.73      256.83     33.86 o
   4   7   9       59.09       57.50     22.33 o
   5   7   9      411.62      533.04     54.64 o
   6   7   9       96.74      158.03     46.08 o
   7   7   9       51.23       15.13     25.42 o
   8   7   9        5.64       10.62     26.01 o
   9   7   9       28.01       36.96     31.12 o
   0   8   9     1591.49     1939.83    144.78 o
   1   8   9      382.39      408.37     48.45 o
   2   8   9        1.01        0.00     17.80 o
   3   8   9       87.93      107.58     30.81 o
   4   8   9      150.43      170.00     36.07 o
   5   8   9      150.10      153.33     37.11 o
   6   8   9       87.80      116.07     37.42 o
   7   8   9      861.43      880.19     80.05 o
   1   9   9       56.93       37.00     36.05 o
   2   9   9      144.12      228.81     45.55 o
   0   0  10      676.59      657.89     35.97 o
   1   0  10     3181.24     3086.62     57.05 o
   2   0  10     9586.37     9838.53    169.74 o
   3   0  10      545.26      531.88     47.19 o
   4   0  10       11.03        0.00      5.63 o
   5   0  10     2303.66     2611.86     66.82 o
   6   0  10        3.46        0.00      8.88 o
   7   0  10      460.08      437.22     31.55 o
   8   0  10       24.33       21.76     16.17 o
   9   0  10      853.35      966.97     74.33 o
  10   0  10     3659.06     3253.00    132.70 o
  11   0  10       27.72       14.91     34.62 o
  12   0  10      327.39      398.26     74.62 o
  13   0  10       19.01       39.31     40.99 o
  14   0  10     3229.21     3720.11    216.37 o
  15   0  10      405.43      164.16    259.22 o
   1   1  10       10.35       32.67      4.70 o
   2   1  10      469.53      484.29     14.71 o
   3   1  10      726.04      659.60     20.36 o
   4   1  10     1944.24     1977.81     37.66 o
   5   1  10     4420.51     5166.98     81.00 o
   6   1  10     3179.73     2881.27     52.72 o
   7   1  10      436.10      412.42     25.73 o
   8   1  10     2480.49     2300.92     68.69 o
   9   1  10      552.86      505.96     38.56 o
  10   1  10      408.42      400.59     41.90 o
  11   1  10      215.09      150.22     29.69 o
  12   1  10     1186.57     1191.74     76.41 o
  13   1  10       54.27       50.78     25.97 o
  14   1  10      120.77      138.82     69.56 o
  15   1  10       34.13       43.61     46.15 o
   0   2  10     2356.89     2301.80     76.91 o
   1   2  10      852.45      884.07     30.98 o
   2   2  10        0.49        2.97      3.86 o
   3   2  10      408.44      364.75     22.70 o
   4   2  10      424.22      312.45     16.26 o
   5   2  10      287.04      222.56     17.30 o
   6   2  10      416.89      411.28     22.33 o
   7   2  10      731.22      723.43     45.05 o
   8   2  10      998.34      923.49     48.15 o
   9   2  10      124.32       78.57     18.77 o
  10   2  10       53.82        0.00     15.33 o
  11   2  10       49.94       27.89     19.65 o
  12   2  10        0.16        0.00     16.59 o
  13   2  10      223.53      175.00     35.22 o
  14   2  10      243.22      122.62     70.66 o
   1   3  10     2064.51     2116.03     43.33 o
   2   3  10      632.18      649.97     21.20 o
   3   3  10       10.42        5.92      5.33 o
   4   3  10     1012.77      838.97     29.40 o
   5   3  10      153.28      142.23     13.05 o
   6   3  10      819.30      742.03     35.59 o
   7   3  10       29.65       39.31     12.17 o
   8   3  10      655.19      628.43     41.65 o
   9   3  10        1.39        3.50     12.98 o
  10   3  10      133.72       78.23     19.87 o
  11   3  10       38.72       34.54     18.67 o
  12   3  10       39.51       45.98     24.27 o
  13   3  10       80.15       55.56     31.46 o
  14   3  10      126.69       97.86     36.22 o
   0   4  10     1981.34     1714.50     90.31 o
   1   4  10       18.46       19.75      9.21 o
   2   4  10     1548.37     1316.02     33.58 o
   3   4  10       21.98        6.24      6.65 o
   4   4  10     1580.75     1600.86     40.96 o
   5   4  10      165.13      145.07     15.14 o
   6   4  10      145.53      138.25     24.82 o
   7   4  10     3651.05     3456.76     81.56 o
   8   4  10      103.95       74.66     15.94 o
   9   4  10      329.75      334.64     29.58 o
  10   4  10      415.56      498.23     46.63 o
  11   4  10      222.61      218.98     35.84 o
  12   4  10      474.44      564.30     55.20 o
  13   4  10       10.25       15.94     32.19 o
   1   5  10       65.82       45.10     22.16 o
   2   5  10      475.75      442.94     41.16 o
   3   5  10       44.43       30.25     13.00 o
   4   5  10      264.82      238.24     32.70 o
   5   5  10        7.99       32.66     17.69 o
   6   5  10     3394.26     3769.70    123.74 o
   7   5  10       86.07       81.64     22.12 o
   8   5  10      875.33      775.12     65.78 o
   9   5  10       95.59       64.81     22.67 o
  10   5  10      206.04      217.18     51.97 o
  11   5  10        1.58       29.27     25.46 o
  12   5  10      182.59      119.35     58.13 o
   0   6  10       72.44      102.31     34.03 o
   1   6  10      236.48      148.71     24.63 o
   2   6  10      518.03      481.64     41.48 o
   3   6  10      582.06      558.21     47.17 o
   4   6  10      796.03      938.82     65.79 o
   5   6  10       23.57       56.65     20.26 o
   6   6  10       39.59       52.43     21.82 o
   7   6  10       23.43       46.66     20.84 o
   8   6  10      311.72      353.34     63.11 o
   9   6  10      206.50      166.69     35.68 o
  10   6  10      194.38      209.53     41.90 o
  11   6  10       15.50       20.23     29.18 o
   1   7  10      557.58      643.60     51.69 o
   2   7  10      211.85      180.34     41.60 o
   3   7  10       42.24       25.22     16.30 o
   4   7  10        1.77        0.00     19.03 o
   5   7  10       44.35       84.77     25.71 o
   6   7  10       14.62       50.08     24.94 o
   7   7  10      136.57      115.79     32.89 o
   8   7  10        0.34        3.16     28.05 o
   9   7  10       15.71       34.39     33.53 o
   0   8  10     3961.41     5027.04    188.83 o
   1   8  10      571.06      504.37     56.78 o
   2   8  10      117.35      138.26     30.19 o
   3   8  10      113.92       87.26     28.49 o
   4   8  10      559.07      601.33     61.00 o
   5   8  10        2.93       11.42     26.48 o
   6   8  10      302.13      254.65     46.42 o
   7   8  10       26.66       17.99     31.58 o
   1   9  10       14.05       51.35     35.39 o
   1   1  11     2250.85     2194.94     36.93 o
   2   1  11       66.34       71.21      6.61 o
   3   1  11     4563.91     4508.72     69.21 o
   4   1  11      159.24      124.08     10.56 o
   5   1  11      915.05      995.28     29.15 o
   6   1  11     1439.77     1252.16     32.21 o
   7   1  11        2.05       15.75      7.86 o
   8   1  11      145.62      135.38     21.38 o
   9   1  11      661.15      653.03     43.77 o
  10   1  11        6.39        0.00     14.81 o
  11   1  11      494.31      526.84     49.86 o
  12   1  11      304.52      365.61     44.07 o
  13   1  11      474.31      484.64     51.78 o
  14   1  11       10.62        0.00     34.89 o
   0   2  11     1616.49     1986.49     71.81 o
   1   2  11     1936.70     2071.84     51.82 o
   2   2  11     2377.82     2197.48     56.91 o
   3   2  11     5675.45     5748.82     86.69 o
   4   2  11      102.35       57.59      9.00 o
   5   2  11     1755.68     1575.38     39.35 o
   6   2  11      478.74      478.08     24.67 o
   7   2  11     2742.40     2762.92     82.16 o
   8   2  11     1555.16     1539.94     57.52 o
   9   2  11     2926.83     3052.61     86.66 o
  10   2  11      279.57      276.85     36.33 o
  11   2  11      382.16      451.96     46.52 o
  12   2  11      364.87      333.09     42.99 o
  13   2  11      100.87       95.72     29.51 o
  14   2  11      656.99      672.01     87.92 o
   1   3  11     4428.86     4580.21     82.55 o
   2   3  11      328.38      317.12     14.20 o
   3   3  11     1630.07     1521.67     32.48 o
   4   3  11      899.15      852.45     26.73 o
   5   3  11      113.85      167.33     13.96 o
   6   3  11        6.49        6.00      9.37 o
   7   3  11      111.75       94.31     18.64 o
   8   3  11      844.20      781.52     62.74 o
   9   3  11        0.06       16.02     13.17 o
  10   3  11       17.33        9.90     15.42 o
  11   3  11      781.59      847.15     55.52 o
  12   3  11      596.78      687.90     59.50 o
  13   3  11      935.49      948.10    121.95 o
  14   3  11        6.68        5.96     30.76 o
   0   4  11     8068.91     8144.76    485.01 o
   1   4  11     1054.20     1036.32     39.37 o
   2   4  11      246.33      243.88     22.10 o
   3   4  11       31.79       23.88      9.60 o
   4   4  11       74.44       86.19     15.32 o
   5   4  11       36.30       28.50     11.81 o
   6   4  11       50.29       63.10     16.57 o
   7   4  11      132.32      140.29     23.05 o
   8   4  11       51.53       64.04     19.48 o
   9   4  11       69.01       16.61     15.91 o
  10   4  11     1022.51     1094.79     74.26 o
  11   4  11      279.90      271.96     37.74 o
  12   4  11      220.36      204.45     39.65 o
  13   4  11       23.82       34.58     38.95 o
   1   5  11      803.02      812.11     53.35 o
   2   5  11      472.04      484.08     38.58 o
   3   5  11     1178.05     1275.06     52.79 o
   4   5  11       17.49        9.41     14.37 o
   5   5  11     2817.34     2798.90    155.55 o
   6   5  11      617.66      552.38     53.35 o
   7   5  11        1.23        2.60     14.38 o
   8   5  11       68.65       74.75     23.19 o
   9   5  11      723.32      594.87     57.17 o
  10   5  11      529.36      527.60     57.35 o
  11   5  11      145.42      154.75     35.18 o
  12   5  11       43.53       28.47     28.97 o
   0   6  11     2026.00     1975.15    163.31 o
   1   6  11      454.89      392.79     38.86 o
   2   6  11      592.51      595.87     46.74 o
   3   6  11      225.25      262.37     31.83 o
   4   6  11      341.60      260.11     36.32 o
   5   6  11     1173.81     1109.36     74.11 o
   6   6  11      156.56      100.60     24.38 o
   7   6  11     1337.11     1455.12     85.82 o
   8   6  11      510.94      517.24     68.96 o
   9   6  11     1145.04     1222.20     85.31 o
  10   6  11      590.66      248.50    157.69 o
  11   6  11      576.81      682.78     84.17 o
   1   7  11      213.06      268.47     37.69 o
   2   7  11      261.49      255.17     43.75 o
   3   7  11       78.05       72.16     20.88 o
   4   7  11        0.06        0.00     16.83 o
   5   7  11     1665.67     1744.40     91.66 o
   6   7  11      185.61      170.21     36.48 o
   7   7  11        1.98        0.00     25.22 o
   8   7  11      120.58       96.09     32.36 o
   9   7  11      106.03       83.48     37.52 o
   0   8  11     1086.02     1146.43    184.71 o
   1   8  11        0.79       44.28     26.22 o
   2   8  11       53.87       36.84     22.20 o
   3   8  11       33.37       14.94     25.25 o
   4   8  11        8.09        7.14     25.56 o
   5   8  11       33.26        0.00     27.57 o
   6   8  11       15.37        0.00     56.39 o
   0   0  12     4466.33     5061.72    209.61 o
   1   0  12      208.90      189.38     13.44 o
   2   0  12     2381.56     2296.38     54.78 o
   3   0  12       87.99      100.12     12.85 o
   4   0  12        1.48        0.00      5.91 o
   5   0  12     1031.16      991.75     44.13 o
   6   0  12      107.42      118.40     17.47 o
   7   0  12     4344.05     4373.17    163.93 o
   8   0  12      189.46      218.76     26.22 o
   9   0  12       25.69       40.72     22.42 o
  10   0  12      500.21      618.79     66.56 o
  11   0  12      977.07     1160.68     92.30 o
  12   0  12      165.53      203.92     53.25 o
  13   0  12       61.55      118.04     51.75 o
  14   0  12      411.01      541.54     95.78 o
   1   1  12      103.97      127.77      8.63 o
   2   1  12      764.72      717.30     18.40 o
   3   1  12      375.47      344.68     15.77 o
   4   1  12      368.32      402.87     18.24 o
   5   1  12       38.80       46.19      8.14 o
   6   1  12      726.75      681.50     28.27 o
   7   1  12       74.18       61.16     11.25 o
   8   1  12     2379.01     2494.41     72.64 o
   9   1  12      161.03      123.88     21.01 o
  10   1  12      591.04      695.31     53.60 o
  11   1  12     1779.32     1870.28     86.33 o
  12   1  12      459.08      515.51     52.56 o
  13   1  12      151.41      167.75     34.68 o
  14   1  12      102.72      119.49     48.38 o
   0   2  12     9317.30    10413.22    248.46 o
   1   2  12       80.80       41.15      9.91 o
   2   2  12      113.51      111.86     11.22 o
   3   2  12       11.52        7.55      5.71 o
   4   2  12      159.86      151.76     12.84 o
   5   2  12      165.67      149.91     15.47 o
   6   2  12       12.51       13.50      8.03 o
   7   2  12        0.75       15.00     10.59 o
   8   2  12        3.39        0.00     11.92 o
   9   2  12       74.80       67.74     22.74 o
  10   2  12      236.07      231.92     32.90 o
  11   2  12      137.72      129.68     27.80 o
  12   2  12      335.33      348.27     43.40 o
  13   2  12        0.56        0.00     22.77 o
  14   2  12       40.12       64.42     31.55 o
   1   3  12     2005.93     1820.46     43.13 o
   2   3  12      671.49      603.97     19.07 o
   3   3  12      353.03      335.73     15.65 o
   4   3  12      476.98      486.97     21.77 o
   5   3  12     1145.58     1052.56     31.24 o
   6   3  12       27.09       30.96     11.22 o
   7   3  12        0.37        0.00     10.95 o
   8   3  12      231.73      208.66     25.20 o
   9   3  12       20.75       36.09     14.80 o
  10   3  12        3.26        3.45     15.55 o
  11   3  12      183.60      140.49     25.76 o
  12   3  12      392.74      399.13     46.19 o
  13   3  12      413.34      431.68     66.68 o
  14   3  12       12.85       65.32     91.88 o
   0   4  12     1465.70     1503.04     85.92 o
   1   4  12       22.06       21.80     12.78 o
   2   4  12      648.75      619.58     40.09 o
   3   4  12      231.55      184.85     18.61 o
   4   4  12      537.53      516.47     33.22 o
   5   4  12       92.23       92.38     21.43 o
   6   4  12      115.55      106.83     23.38 o
   7   4  12     2417.50     2269.17    106.56 o
   8   4  12       14.30       36.87     17.59 o
   9   4  12      160.98      182.83     31.37 o
  10   4  12     1374.33     1298.19     82.77 o
  11   4  12      343.65      360.95     48.04 o
  12   4  12      399.72      192.23     94.07 o
  13   4  12      122.88       18.88     35.99 o
   1   5  12     1287.41     1144.45     62.82 o
   2   5  12      656.15      599.43     43.33 o
   3   5  12      106.75      106.04     18.46 o
   4   5  12       35.28       50.50     16.96 o
   5   5  12       96.61       72.24     25.47 o
   6   5  12     3917.77     4129.58    165.53 o
   7   5  12       13.54        0.00     16.11 o
   8   5  12      233.92      173.25     31.64 o
   9   5  12      332.63      278.22     40.57 o
  10   5  12       12.33       23.39     23.36 o
  11   5  12       47.74       40.06     25.58 o
  12   5  12      278.74      199.53     61.26 o
   0   6  12      165.23      171.14     41.03 o
   1   6  12      726.76      805.38     53.87 o
   2   6  12       55.71       43.35     18.39 o
   3   6  12       32.72       26.74     15.56 o
   4   6  12       23.61       40.65     19.12 o
   5   6  12      304.19      256.39     37.05 o
   6   6  12       28.08       40.25     21.08 o
   7   6  12      711.91      689.73     97.93 o
   8   6  12        0.01       17.74     26.82 o
   9   6  12        2.70       29.25     25.95 o
  10   6  12      135.13       67.07     44.17 o
  11   6  12       29.43        2.27     33.53 o
   1   7  12       31.46       55.08     20.79 o
   2   7  12      131.12      167.04     31.80 o
   3   7  12       15.79        9.42     17.19 o
   4   7  12      767.99      890.73    114.96 o
   5   7  12        2.87        0.66     20.40 o
   6   7  12        7.62       56.94     25.49 o
   7   7  12      195.49      146.18     35.21 o
   8   7  12        3.48       26.53     27.58 o
   9   7  12        0.01        0.33     30.51 o
   0   8  12     1016.69     1108.45     98.37 o
   1   8  12      249.68      205.93     44.71 o
   2   8  12       51.22       77.00     24.28 o
   3   8  12      419.23      477.74     67.43 o
   4   8  12       66.95       99.64     33.59 o
   5   8  12      263.50      330.67     47.39 o
   6   8  12       40.08        9.30     46.85 o
   1   1  13      582.89      606.90     18.26 o
   2   1  13     6059.94     6629.05     84.27 o
   3   1  13     1342.21     1282.93     28.49 o
   4   1  13       83.55       72.19      8.55 o
   5   1  13      402.05      442.54     21.02 o
   6   1  13     1876.88     1681.41     43.48 o
   7   1  13      806.43      988.99     36.50 o
   8   1  13     2161.31     2227.30     75.54 o
   9   1  13       10.62        7.69     12.86 o
  10   1  13      866.94      924.43     61.24 o
  11   1  13        0.83        7.02     23.40 o
  12   1  13       74.02       50.62     22.97 o
  13   1  13       47.39       16.41     34.34 o
  14   1  13      114.35      121.21     56.44 o
   0   2  13     5392.45     5742.87    188.90 o
   1   2  13       93.21       74.98     12.48 o
   2   2  13     5237.28     5363.76     82.80 o
   3   2  13      947.33      865.96     33.85 o
   4   2  13      329.96      273.12     16.99 o
   5   2  13      128.80      143.81     13.80 o
   6   2  13      305.23      236.39     20.51 o
   7   2  13       28.12       50.80     14.22 o
   8   2  13     1320.44     1320.31     62.18 o
   9   2  13     2276.54     2215.41     72.14 o
  10   2  13      678.56      692.12     54.94 o
  11   2  13       25.56       25.93     20.00 o
  12   2  13      945.43     1020.81     71.84 o
  13   2  13        3.59       15.55     25.54 o
  14   2  13     1057.76     1252.07    135.33 o
   1   3  13     1665.60     1647.85     50.05 o
   2   3  13     1477.51     1421.17     40.61 o
   3   3  13        0.16        0.00      5.19 o
   4   3  13      460.02      405.06     20.51 o
   5   3  13      195.56      223.13     18.05 o
   6   3  13      842.48      692.72     38.63 o
   7   3  13      227.46      209.27     23.87 o
   8   3  13     2803.32     2831.19     81.45 o
   9   3  13       54.40       47.05     16.92 o
  10   3  13       15.71       13.33     14.68 o
  11   3  13        2.07        9.95     16.90 o
  12   3  13      145.22      104.52     43.12 o
  13   3  13      136.19        0.00     29.68 o
   0   4  13      101.83       76.21     21.32 o
   1   4  13      195.71      177.55     22.48 o
   2   4  13      175.42      144.55     18.15 o
   3   4  13       59.10       51.27     12.40 o
   4   4  13     1907.61     1802.09     56.65 o
   5   4  13       19.08       20.22     15.15 o
   6   4  13      345.57      364.41     39.46 o
   7   4  13      315.36      269.49     35.68 o
   8   4  13      457.84      382.18     43.64 o
   9   4  13       41.92       52.23     25.58 o
  10   4  13      501.61      531.25     54.83 o
  11   4  13       61.36       67.19     26.77 o
  12   4  13       68.50       22.46     25.14 o
  13   4  13      153.31        0.00     41.51 o
   1   5  13     1430.18     1360.59     63.56 o
   2   5  13      152.92      124.99     22.30 o
   3   5  13        9.63       21.37     13.41 o
   4   5  13      267.41      225.00     37.34 o
   5   5  13       83.05       79.81     22.44 o
   6   5  13      714.90      624.68     55.32 o
   7   5  13      313.26      261.13     35.33 o
   8   5  13      192.09      173.83     33.39 o
   9   5  13       59.28       63.13     26.93 o
  10   5  13      709.19      713.74     64.94 o
  11   5  13       95.99       48.68     45.94 o
  12   5  13       45.91       34.48     37.03 o
   0   6  13      629.42      626.35     84.59 o
   1   6  13      427.96      396.24     39.13 o
   2   6  13      867.72      872.79     56.20 o
   3   6  13       46.31       28.98     15.58 o
   4   6  13      930.82      956.94     68.16 o
   5   6  13      135.13      109.91     35.88 o
   6   6  13     1536.95     1436.82     86.11 o
   7   6  13      222.90      233.54     38.04 o
   8   6  13      297.26      316.97     45.26 o
   9   6  13      108.11      112.81     33.14 o
  10   6  13      139.19       29.76     52.69 o
   1   7  13       70.22       88.32     23.18 o
   2   7  13       92.44      157.66     32.40 o
   3   7  13      154.42      161.82     45.59 o
   4   7  13        8.25       22.76     20.82 o
   5   7  13      109.00       98.86     27.06 o
   6   7  13      856.84      769.33     69.64 o
   7   7  13       77.10       87.15     31.57 o
   8   7  13      700.52      639.39    125.02 o
   9   7  13       52.51       20.97     33.22 o
   0   8  13       90.62      127.82     44.93 o
   1   8  13        6.66       11.17     27.44 o
   2   8  13       29.83        3.82     22.61 o
   3   8  13      532.12      704.47     94.34 o
   4   8  13      396.96      367.01     56.32 o
   5   8  13      138.46      137.35     39.92 o
   6   8  13      350.12      270.37     46.90 o
   0   0  14    16261.79    18829.38    497.67 o
   1   0  14    10788.27    12198.00    189.16 o
   2   0  14     1173.87      966.51     32.77 o
   3   0  14     2925.09     3244.37     75.27 o
   4   0  14     1331.99     1497.21     62.09 o
   5   0  14       39.28       16.98      9.40 o
   6   0  14       59.83       51.56     20.76 o
   7   0  14    10723.60    11788.81    225.12 o
   8   0  14      465.33      491.31     39.90 o
   9   0  14      196.70      181.99     37.77 o
  10   0  14       31.33       11.51     29.76 o
  11   0  14     1688.71     1879.95    114.26 o
  12   0  14      131.94      162.25     51.57 o
  13   0  14        2.83       19.74     39.91 o
  14   0  14        0.58        0.00     45.76 o
   1   1  14    16254.83    18230.65    225.82 o
   2   1  14      858.10      782.45     20.86 o
   3   1  14        1.07        9.85      5.27 o
   4   1  14      610.41      595.01     24.07 o
   5   1  14     1869.87     1976.54     41.85 o
   6   1  14     2971.86     3286.30     70.85 o
   7   1  14      392.11      388.71     23.93 o
   8   1  14      386.20      458.33     39.66 o
   9   1  14       13.99       34.86     15.44 o
  10   1  14       57.86       31.97     28.51 o
  11   1  14      602.34      523.19     48.39 o
  12   1  14       18.38       15.50     23.55 o
  13   1  14     1112.93     1253.93     83.12 o
  14   1  14       77.82       32.23     45.57 o
   0   2  14     1599.86     1607.47     66.46 o
   1   2  14     1413.58     1521.97     45.73 o
   2   2  14      559.26      562.86     21.94 o
   3   2  14       25.76       31.24      7.00 o
   4   2  14     1167.78     1098.94     30.63 o
   5   2  14      401.98      374.05     21.33 o
   6   2  14        6.65        0.00      9.05 o
   7   2  14      930.69      822.87     43.75 o
   8   2  14      156.26      132.37     20.92 o
   9   2  14       13.24        2.23     14.16 o
  10   2  14     2023.44     1839.18     70.38 o
  11   2  14       55.92       62.72     22.57 o
  12   2  14       11.48       16.86     21.83 o
  13   2  14      134.36      106.10     34.11 o
  14   2  14      128.95       70.47     45.71 o
   1   3  14      998.31     1017.22     40.83 o
   2   3  14      664.09      655.61     33.02 o
   3   3  14      269.28      210.30     18.06 o
   4   3  14     1661.84     1682.85     44.73 o
   5   3  14     2757.63     2704.54     64.51 o
   6   3  14      108.75       84.74     18.36 o
   7   3  14      101.20       98.60     19.35 o
   8   3  14      839.58      746.62     52.11 o
   9   3  14      345.71      237.66     30.58 o
  10   3  14      135.50      147.44     27.65 o
  11   3  14      979.85      946.09     65.21 o
  12   3  14        0.82        7.26     26.84 o
  13   3  14      576.36      347.84    225.87 o
   0   4  14        1.04        8.78     16.48 o
   1   4  14        4.36        5.31     11.79 o
   2   4  14       20.44        1.82      9.68 o
   3   4  14     3426.56     3432.62     78.87 o
   4   4  14      213.62      209.14     22.81 o
   5   4  14     1520.32     1489.38     71.36 o
   6   4  14       25.04       34.59     17.23 o
   7   4  14     2276.98     2372.69    105.64 o
   8   4  14       83.11       61.61     20.66 o
   9   4  14     2445.60     2407.27     99.44 o
  10   4  14      482.19      364.47     46.80 o
  11   4  14      519.38      425.02     51.57 o
  12   4  14       73.92       39.97     27.56 o
   1   5  14     2239.34     2405.69     87.73 o
   2   5  14      262.92      236.96     28.75 o
   3   5  14      460.24      385.73     32.68 o
   4   5  14       16.72        7.60     15.76 o
   5   5  14      178.81      118.45     35.63 o
   6   5  14       67.24       89.73     26.51 o
   7   5  14      535.23      442.27     47.49 o
   8   5  14       41.51       58.59     21.61 o
   9   5  14      352.09      440.68     50.79 o
  10   5  14       83.24       90.38     29.70 o
  11   5  14      954.62      856.58     89.83 o
   0   6  14      286.55      276.45     58.92 o
   1   6  14        0.35        0.00     14.54 o
   2   6  14       76.45       95.61     22.28 o
   3   6  14      144.12      130.43     23.52 o
   4   6  14      367.27      362.58     43.15 o
   5   6  14       92.13      113.37     27.14 o
   6   6  14       43.78       41.27     21.33 o
   7   6  14       13.30        0.00     25.41 o
   8   6  14      116.97      109.35     31.04 o
   9   6  14      702.22      578.70     92.05 o
  10   6  14      236.40       93.25     58.71 o
   1   7  14      353.44      283.99     36.69 o
   2   7  14      150.51      239.81     37.87 o
   3   7  14      562.99      578.22     62.80 o
   4   7  14        2.08       18.91     32.62 o
   5   7  14      173.37      191.68     56.43 o
   6   7  14        3.34       16.38     24.75 o
   7   7  14       26.75       31.53     27.89 o
   8   7  14       17.13       12.04     33.30 o
   0   8  14       65.51        0.00     36.29 o
   1   8  14       34.67       25.00     45.57 o
   2   8  14       20.79       47.19     25.16 o
   3   8  14      311.55      366.25     59.58 o
   4   8  14      115.73       89.49     35.45 o
   5   8  14      394.79      540.64     72.57 o
   1   1  15     2710.29     2944.86     52.21 o
   2   1  15       37.36       25.48      5.68 o
   3   1  15      637.12      657.52     21.68 o
   4   1  15      159.05      181.43     13.55 o
   5   1  15       43.45       39.26      8.26 o
   6   1  15     3432.30     3323.21     73.38 o
   7   1  15       20.37        9.11      8.52 o
   8   1  15      115.66       84.72     15.67 o
   9   1  15       17.88       19.19     15.34 o
  10   1  15       81.58       55.73     20.26 o
  11   1  15      369.51      344.37     40.33 o
  12   1  15      129.34      142.89     29.93 o
  13   1  15      153.73      135.73     41.62 o
  14   1  15       13.38        4.29     38.17 o
   0   2  15     4579.60     4673.67    150.30 o
   1   2  15     1317.78     1245.90     42.89 o
   2   2  15      446.62      318.70     15.14 o
   3   2  15       97.20      151.85     12.72 o
   4   2  15     1177.94     1080.16     30.95 o
   5   2  15      178.61      178.48     15.28 o
   6   2  15      453.59      389.30     23.29 o
   7   2  15     2002.36     1864.49     60.05 o
   8   2  15      582.81      509.90     44.67 o
   9   2  15      135.41       93.73     21.11 o
  10   2  15       13.33       17.50     16.69 o
  11   2  15      121.64      135.36     28.62 o
  12   2  15     1009.55     1088.69     74.80 o
  13   2  15       19.31        0.00     26.09 o
  14   2  15      157.59       12.01     46.56 o
   1   3  15      343.01      326.05     26.37 o
   2   3  15      135.01      105.03     14.65 o
   3   3  15     1091.77     1192.43     42.92 o
   4   3  15      118.40       72.06     13.49 o
   5   3  15     2248.45     2411.35     66.52 o
   6   3  15     3819.33     3803.53    119.19 o
   7   3  15      262.69      268.52     35.01 o
   8   3  15     1490.89     1503.33     78.00 o
   9   3  15       12.74        0.00     17.12 o
  10   3  15      394.25      310.78     40.46 o
  11   3  15      261.32      235.66     38.19 o
  12   3  15        9.60       11.90     30.36 o
  13   3  15        0.59       58.58     40.99 o
   0   4  15      947.59     1105.99     70.82 o
   1   4  15      416.07      445.97     34.03 o
   2   4  15      571.38      481.76     34.79 o
   3   4  15       28.94       37.81     11.91 o
   4   4  15     1527.55     1528.54     55.17 o
   5   4  15      624.65      553.87     52.86 o
   6   4  15       19.17        5.21     17.93 o
   7   4  15        0.80       11.67     16.35 o
   8   4  15      267.10      262.10     37.17 o
   9   4  15       17.89       10.25     20.46 o
  10   4  15        2.20        0.00     22.84 o
  11   4  15      248.62      238.15     41.77 o
  12   4  15        0.38       18.42     29.46 o
   1   5  15        0.71       32.74     17.27 o
   2   5  15      219.96      160.38     24.78 o
   3   5  15        0.27        0.00     11.79 o
   4   5  15      361.49      310.17     37.73 o
   5   5  15     1023.26     1076.62     70.43 o
   6   5  15      146.27      121.06     27.58 o
   7   5  15       54.53       55.14     20.89 o
   8   5  15       56.71       29.79     21.75 o
   9   5  15        0.00       34.55     23.96 o
  10   5  15        6.00        0.00     22.23 o
  11   5  15       17.59        0.00     25.49 o
   0   6  15       16.46       24.85     27.63 o
   1   6  15      391.02      368.41     38.85 o
   2   6  15     1808.03     1798.30     74.11 o
   3   6  15        8.19        2.49     17.55 o
   4   6  15      177.87      193.14     32.79 o
   5   6  15        2.75        0.00     19.26 o
   6   6  15      120.06       72.33     30.99 o
   7   6  15      112.00       83.95     27.37 o
   8   6  15      290.15      368.36     49.64 o
   9   6  15       21.44       13.24     23.88 o
  10   6  15      943.92     1084.21    188.33 o
   1   7  15      112.99      143.91     29.86 o
   2   7  15      527.90      513.22     69.23 o
   3   7  15        0.27       19.81     18.74 o
   4   7  15     1390.66     1580.24     93.40 o
   5   7  15      555.04      515.37     57.42 o
   6   7  15      303.59      326.18     49.35 o
   7   7  15      192.77      122.40     65.78 o
   8   7  15     1058.94     1250.36    134.08 o
   0   8  15       39.46       70.01     44.13 o
   1   8  15      318.78      338.63     50.50 o
   2   8  15      177.71      257.62     49.82 o
   3   8  15        8.30        0.00     25.23 o
   4   8  15      202.86      217.26     67.35 o
   5   8  15        0.41       28.18     29.17 o
   0   0  16    12325.23    13590.05    375.70 o
   1   0  16        2.27        0.00      5.05 o
   2   0  16     3551.61     3866.61     85.10 o
   3   0  16     3465.32     3709.23    130.47 o
   4   0  16        1.49        8.58      8.57 o
   6   0  16      127.37      179.99     21.20 o
   7   0  16     3607.75     3572.00     94.98 o
   8   0  16     1045.52     1014.63     51.89 o
   9   0  16      557.94      572.97     59.96 o
  10   0  16       33.52       18.69     36.42 o
  11   0  16     2203.67     2176.21    111.66 o
  12   0  16      788.73      801.57    103.30 o
  13   0  16      139.89      185.36     64.15 o
  14   0  16      574.47      611.52    156.02 o
   1   1  16     4597.01     4785.59     76.85 o
   2   1  16      403.27      434.26     17.16 o
   3   1  16     3348.90     3309.87     58.47 o
   4   1  16      790.28      845.22     26.24 o
   5   1  16      680.19      666.52     28.26 o
   6   1  16      881.45      803.73     30.47 o
   7   1  16       69.44       55.40     10.75 o
   8   1  16      896.60      927.08     45.10 o
   9   1  16        3.42        0.00     15.76 o
  10   1  16      177.78      172.54     29.21 o
  11   1  16      110.36       96.99     23.92 o
  12   1  16        1.06       16.14     23.03 o
  13   1  16     1101.12     1204.96     81.41 o
  14   1  16      103.75      144.53     48.47 o
   0   2  16       74.71       88.70     19.52 o
   1   2  16      833.59      743.26     36.05 o
   2   2  16      192.40      168.49     11.55 o
   3   2  16      353.23      298.32     17.52 o
   4   2  16      374.48      342.36     21.80 o
   5   2  16        0.67        8.96      7.79 o
   6   2  16     1197.55     1154.45     36.92 o
   7   2  16      131.41      112.56     17.81 o
   8   2  16       62.24       72.92     17.98 o
   9   2  16       22.12       27.40     15.85 o
  10   2  16      192.49      114.76     21.93 o
  11   2  16       28.45       19.25     20.35 o
  12   2  16      307.72      296.82     40.78 o
  13   2  16      141.01       52.09     32.99 o
   1   3  16      500.88      474.14     38.77 o
   2   3  16     1135.61     1087.33     41.09 o
   3   3  16      288.63      272.20     23.51 o
   4   3  16       77.15      115.73     16.22 o
   5   3  16      740.42      618.61     35.04 o
   6   3  16     3508.91     3615.04    115.10 o
   7   3  16      125.43       85.27     23.07 o
   8   3  16      539.52      448.59     46.21 o
   9   3  16      173.86      137.89     28.63 o
  10   3  16       85.68       43.09     21.03 o
  11   3  16     1046.43     1046.48     78.87 o
  12   3  16      268.74      233.20     68.13 o
  13   3  16      350.19       75.93    121.29 o
   0   4  16        7.00       15.27     19.48 o
   1   4  16       36.31       49.13     15.52 o
   2   4  16     1235.54     1324.12     49.55 o
   3   4  16      434.25      386.46     31.13 o
   4   4  16     1365.61     1413.00     54.12 o
   5   4  16      918.91      879.56     60.80 o
   6   4  16     1440.98     1245.80     73.30 o
   7   4  16     1013.56     1032.09     70.09 o
   8   4  16     1025.71      986.01     70.64 o
   9   4  16      494.87      427.76     48.38 o
  10   4  16      528.77      508.21     55.04 o
  11   4  16      304.37      221.72     41.13 o
  12   4  16      198.45      154.17     97.93 o
   1   5  16      126.05       98.05     24.26 o
   2   5  16      655.99      607.13     45.94 o
   3   5  16     1058.13     1090.28     54.31 o
   4   5  16      499.18      433.20     44.73 o
   5   5  16        4.19        0.00     15.59 o
   6   5  16      435.73      418.81     46.95 o
   7   5  16       31.47       51.28     23.24 o
   8   5  16      896.68      936.46     72.63 o
   9   5  16      170.90      160.85     38.16 o
  10   5  16        4.98        0.00     23.14 o
  11   5  16      140.93       69.38     32.94 o
   0   6  16      524.45      551.70     75.64 o
   1   6  16      194.87      233.16     31.71 o
   2   6  16      121.12      127.51     23.69 o
   3   6  16       38.70       34.86     17.48 o
   4   6  16       73.99       56.91     25.43 o
   5   6  16      232.95      216.23     35.09 o
   6   6  16       20.30       27.07     21.18 o
   7   6  16       16.25        0.00     20.54 o
   8   6  16        0.49        0.00     23.36 o
   9   6  16      157.53       46.26     49.39 o
  10   6  16      206.65       79.26     34.07 o
   1   7  16        0.55        0.00     20.79 o
   2   7  16       75.86       73.86     22.72 o
   3   7  16       30.93       29.77     19.02 o
   4   7  16     1539.53     1656.36     96.28 o
   5   7  16       41.37       45.73     28.72 o
   6   7  16      488.03      371.03     51.02 o
   7   7  16       18.13        0.00     28.00 o
   8   7  16       35.65        5.87     31.45 o
   0   8  16       24.80        9.95     44.71 o
   1   8  16       13.80        0.00     29.72 o
   2   8  16      183.75      155.40     34.68 o
   3   8  16      203.51      146.96     69.13 o
   4   8  16       45.65       50.69     31.76 o
   5   8  16       95.12       83.22     48.27 o
   1   1  17      154.28      156.10     11.60 o
   2   1  17     1488.88     1417.26     29.48 o
   3   1  17       41.60       58.14      8.71 o
   4   1  17      278.32      253.95     16.54 o
   5   1  17       30.82       21.63      7.42 o
   6   1  17     2282.72     2447.72     51.33 o
   7   1  17       12.17        6.10      8.61 o
   8   1  17      220.85      230.05     24.20 o
   9   1  17        3.18        0.00     13.86 o
  10   1  17      677.94      570.32     50.43 o
  11   1  17       12.68        0.00     19.28 o
  12   1  17        7.62       34.41     25.17 o
  13   1  17      299.39      341.70     47.54 o
   0   2  17     3987.29     4673.95    140.31 o
   1   2  17      145.66      136.32     16.93 o
   2   2  17     1510.73     1421.03     40.23 o
   3   2  17       83.84       85.51     11.55 o
   4   2  17     4633.67     4789.64     93.52 o
   5   2  17      410.20      369.83     23.01 o
   6   2  17      484.07      490.91     26.87 o
   7   2  17     3422.87     3478.03     82.70 o
   8   2  17     1098.97     1123.82     54.38 o
   9   2  17       60.31       69.35     18.86 o
  10   2  17        1.18       31.92     19.40 o
  11   2  17      515.00      425.80     51.41 o
  12   2  17      942.46      944.60     78.81 o
  13   2  17      134.82       69.97     35.55 o
   1   3  17     2788.64     3019.66     77.72 o
   2   3  17       22.65       15.73      8.67 o
   3   3  17     2005.22     1949.70     51.92 o
   4   3  17      844.20      839.38     40.39 o
   5   3  17       25.65       31.92     11.95 o
   6   3  17     1751.33     1786.32     76.20 o
   7   3  17      212.09      179.22     30.01 o
   8   3  17      202.41      212.93     33.52 o
   9   3  17      143.47      127.00     28.64 o
  10   3  17      338.78      259.69     43.21 o
  11   3  17       46.00       49.41     26.31 o
  12   3  17       95.28       49.72     35.70 o
  13   3  17     1028.89      619.67    506.12 o
   0   4  17       38.82       34.07     22.67 o
   1   4  17       84.26       64.23     17.49 o
   2   4  17        5.37       15.06     12.10 o
   3   4  17       41.84       52.47     12.11 o
   4   4  17      408.36      363.46     30.94 o
   5   4  17      261.85      233.27     32.09 o
   6   4  17      622.70      637.09     55.39 o
   7   4  17     1064.45     1079.18     75.77 o
   8   4  17       13.33       23.12     17.91 o
   9   4  17      302.62      253.69     38.71 o
  10   4  17       51.25       19.71     22.79 o
  11   4  17        0.37        8.14     25.83 o
  12   4  17        5.17        0.00     29.97 o
   1   5  17      220.95      196.83     37.88 o
   2   5  17       86.07       72.20     21.09 o
   3   5  17       33.22       30.57     14.45 o
   4   5  17      533.11      482.01     48.61 o
   5   5  17      340.35      340.53     40.64 o
   6   5  17       94.76       86.25     22.29 o
   7   5  17        5.34        3.66     16.17 o
   8   5  17      588.98      458.73     50.75 o
   9   5  17       38.29        6.99     22.63 o
  10   5  17       33.24       29.28     28.46 o
  11   5  17      381.21        0.00     38.13 o
   0   6  17       35.26       48.81     90.34 o
   1   6  17        4.30        0.00     16.77 o
   2   6  17     1304.59     1474.06     74.77 o
   3   6  17     1234.36     1135.03     67.15 o
   4   6  17      205.11      187.38     34.58 o
   5   6  17      878.60      898.97     70.86 o
   6   6  17      198.25      158.65     33.58 o
   7   6  17      756.12      820.05     75.36 o
   8   6  17       64.46       30.56     44.87 o
   9   6  17      156.14       31.79     52.18 o
   1   7  17      685.82      956.63     95.06 o
   2   7  17      205.50      206.65     32.27 o
   3   7  17      145.60      137.98     37.58 o
   4   7  17      709.11      695.10     66.40 o
   5   7  17      144.89      125.09     36.13 o
   6   7  17        0.74        5.97     25.85 o
   7   7  17        0.01        3.63     28.13 o
   0   8  17       38.75       97.68     49.46 o
   1   8  17      169.99      143.47     62.03 o
   2   8  17       25.69       15.01     25.59 o
   3   8  17       40.19       32.01     32.67 o
   4   8  17       15.11        3.14     28.95 o
   0   0  18     4281.08     5277.35    174.08 o
   1   0  18      104.29      109.59     12.24 o
   2   0  18      375.07      293.32     28.59 o
   3   0  18       90.52      148.33     20.82 o
   4   0  18     7880.40     7982.96    237.31 o
   5   0  18       27.50       28.00     11.81 o
   6   0  18     1379.37     1277.15     67.80 o
   7   0  18      739.31      817.90     54.03 o
   8   0  18     4529.49     4815.45    121.59 o
   9   0  18      827.91      837.31     73.09 o
  10   0  18      901.97      797.05     79.36 o
  11   0  18       38.95       64.78     33.69 o
  12   0  18      366.58      431.18     79.41 o
  13   0  18      992.53     1346.92    278.67 o
   1   1  18      202.26      269.96     14.29 o
   2   1  18      958.08      880.67     34.00 o
   3   1  18       50.19       36.47      8.45 o
   4   1  18      381.02      431.01     21.42 o
   5   1  18     4916.34     5368.74     85.29 o
   6   1  18     5294.63     5577.83     89.99 o
   7   1  18      120.50      116.82     14.64 o
   8   1  18      298.87      269.44     22.71 o
   9   1  18      155.19      114.43     22.98 o
  10   1  18      306.39      248.52     32.74 o
  11   1  18      435.00      470.66     48.52 o
  12   1  18      270.02      329.62     43.55 o
  13   1  18       18.18       57.78     30.10 o
   0   2  18     2106.86     2237.08     97.88 o
   1   2  18      753.60      750.36     38.28 o
   2   2  18       61.87       73.29     11.87 o
   3   2  18      677.11      555.12     31.51 o
   4   2  18      379.35      384.09     30.03 o
   5   2  18      384.29      332.81     26.01 o
   6   2  18      145.28      133.12     16.51 o
   7   2  18        3.64       37.81     17.07 o
   8   2  18       60.55       82.60     19.64 o
   9   2  18     2052.90     2006.18     78.41 o
  10   2  18       84.03       80.36     21.39 o
  11   2  18       22.53       29.43     23.08 o
  12   2  18        2.03        4.74     27.11 o
  13   2  18       94.60       10.03     40.99 o
   1   3  18       49.11       40.74     14.19 o
   2   3  18      439.21      473.68     29.38 o
   3   3  18      335.17      326.14     24.85 o
   4   3  18      351.51      262.08     23.80 o
   5   3  18     1302.71     1295.90     48.94 o
   6   3  18       49.80       58.98     20.06 o
   7   3  18      239.46      226.07     33.05 o
   8   3  18      671.70      649.96     57.10 o
   9   3  18      451.65      373.51     59.09 o
  10   3  18      493.91      581.50     58.30 o
  11   3  18      215.23      167.16     44.10 o
  12   3  18        0.16       32.66     32.45 o
   0   4  18       21.18        0.00     19.09 o
   1   4  18      462.40      514.57     38.00 o
   2   4  18     2045.74     2019.20     61.20 o
   3   4  18      409.36      288.39     23.86 o
   4   4  18      379.42      353.12     30.95 o
   5   4  18       29.38       43.94     17.86 o
   6   4  18      184.02      140.41     28.95 o
   7   4  18       63.16       10.55     20.48 o
   8   4  18      713.39      796.58     93.16 o
   9   4  18        0.23        0.00     18.14 o
  10   4  18      292.64      230.44     38.97 o
  11   4  18      331.92      118.13    113.27 o
  12   4  18      201.97       90.30     69.34 o
   1   5  18     1566.15     1580.21    121.98 o
   2   5  18        1.06        0.00     14.28 o
   3   5  18      569.40      575.51     42.47 o
   4   5  18     1098.91     1058.32     71.66 o
   5   5  18      337.69      326.26     44.68 o
   6   5  18     1115.36     1134.60     76.33 o
   7   5  18       20.16        8.10     20.70 o
   8   5  18      999.64     1064.80     90.46 o
   9   5  18        1.48        0.00     23.44 o
  10   5  18       29.76        0.00     27.16 o
  11   5  18       34.19        2.60     33.07 o
   0   6  18      491.52      477.62     70.29 o
   1   6  18      174.02      149.31     26.48 o
   2   6  18      131.69      105.50     24.75 o
   3   6  18      537.06      631.74     52.42 o
   4   6  18      478.05      541.46     55.52 o
   5   6  18       93.66       75.46     26.30 o
   6   6  18       17.22       82.13     28.47 o
   7   6  18        7.15        0.00     23.34 o
   8   6  18       18.39        0.00     22.36 o
   9   6  18       26.70       14.31     27.44 o
   1   7  18       98.10       92.64     28.29 o
   2   7  18       80.19       92.74     24.93 o
   3   7  18      171.75      225.63     35.60 o
   4   7  18      108.11      124.29     50.05 o
   5   7  18       20.13        0.00     33.39 o
   6   7  18      116.99       60.97     36.83 o
   7   7  18        1.24        0.00     26.85 o
   0   8  18       12.75       61.19     52.70 o
   1   8  18      205.40      206.78     66.35 o
   2   8  18      782.25      995.68    112.32 o
   3   8  18       32.26        0.00     30.64 o
   1   1  19     9484.67    10628.50    143.77 o
   2   1  19        0.05        3.53      5.61 o
   3   1  19      682.47      633.88     26.24 o
   4   1  19       29.33       17.30      8.01 o
   5   1  19     1526.19     1522.89     38.14 o
   6   1  19       70.79       60.11     10.73 o
   7   1  19       82.33       98.90     15.07 o
   8   1  19      139.52      125.83     20.46 o
   9   1  19      257.92      224.12     35.40 o
  10   1  19       27.12       35.70     21.14 o
  11   1  19     1135.80     1136.78     72.04 o
  12   1  19       11.95       73.95     26.73 o
  13   1  19     1448.74     1643.17     94.78 o
   0   2  19      576.37      517.32     47.97 o
   1   2  19      145.87      135.23     20.08 o
   2   2  19       42.27       39.88     10.23 o
   3   2  19     4629.64     4915.57     99.07 o
   4   2  19      547.21      545.96     32.83 o
   5   2  19     2570.93     2570.47     72.58 o
   6   2  19       27.94       19.02     12.70 o
   7   2  19     4758.58     5009.75    129.03 o
   8   2  19      436.49      329.84     39.71 o
   9   2  19     1307.60     1365.64     79.99 o
  10   2  19       25.08        7.36     22.56 o
  11   2  19     1538.45     1432.19    105.26 o
  12   2  19      329.30      377.79     60.93 o
  13   2  19        7.02        0.00     39.15 o
   1   3  19     3605.29     3801.08     93.41 o
   2   3  19       78.72       66.57     13.46 o
   3   3  19       37.13       20.31     11.13 o
   4   3  19      708.65      705.91     42.99 o
   5   3  19      422.79      433.17     31.25 o
   6   3  19     1815.92     1813.85     71.91 o
   7   3  19      811.29      868.53     62.96 o
   8   3  19        1.17       29.23     19.39 o
   9   3  19      169.06      145.75     32.28 o
  10   3  19      112.82      120.85     30.15 o
  11   3  19      172.30      218.13     39.01 o
  12   3  19       49.58       14.50     35.29 o
   0   4  19      754.05      638.97     60.47 o
   1   4  19        0.77        0.00     14.30 o
   2   4  19      246.77      220.44     23.49 o
   3   4  19      117.09       75.81     16.25 o
   4   4  19       64.18       52.19     15.57 o
   5   4  19      332.23      286.37     35.51 o
   6   4  19       13.41        0.00     15.29 o
   7   4  19      417.35      361.53     44.45 o
   8   4  19       14.02        4.28     19.62 o
   9   4  19      122.95      148.12     42.64 o
  10   4  19      242.55      184.06     36.15 o
  11   4  19        8.00        0.00     27.41 o
   1   5  19      344.42      322.31     41.72 o
   2   5  19      220.50      232.80     28.76 o
   3   5  19      314.42      360.91     34.41 o
   4   5  19      500.01      474.37     50.19 o
   5   5  19      226.64      261.42     37.60 o
   6   5  19      513.64      560.82     55.34 o
   7   5  19      110.30       89.70     27.88 o
   8   5  19       36.13       48.76     25.49 o
   9   5  19       67.68       54.08     28.01 o
  10   5  19       54.13       50.14     31.36 o
   0   6  19        5.30       38.81     31.66 o
   1   6  19       90.13       64.98     22.08 o
   2   6  19        0.28       17.70     17.79 o
   3   6  19      311.68      341.61     42.78 o
   4   6  19       23.98       16.71     21.29 o
   5   6  19      292.07      301.30     43.51 o
   6   6  19      142.23      111.29     29.20 o
   7   6  19      891.38      927.35    171.43 o
   8   6  19       50.16       11.70     26.01 o
   9   6  19       88.56        9.93     48.59 o
   1   7  19      346.48      521.03     53.27 o
   2   7  19       29.09       55.04     27.47 o
   3   7  19       66.16       79.03     30.36 o
   4   7  19       18.00        1.19     37.85 o
   5   7  19      184.19       83.50     34.67 o
   6   7  19       16.04        4.10     27.00 o
   7   7  19       11.50       18.98     32.33 o
   0   8  19      162.57      202.59     61.03 o
   1   8  19      108.77      113.43     62.05 o
   2   8  19       34.91       63.15     31.43 o
   3   8  19       28.99       52.13     35.49 o
   0   0  20     2591.22     2563.38    100.56 o
   1   0  20     1481.25     1689.79     45.41 o
   2   0  20      546.60      475.46     30.11 o
   3   0  20      105.00       91.06     16.05 o
   4   0  20     1599.47     1499.50     51.65 o
   5   0  20      889.54      922.23     55.53 o
   6   0  20     5823.29     6420.28    168.22 o
   7   0  20       26.58       20.53     13.76 o
   8   0  20      689.96      789.19     57.20 o
   9   0  20       75.31      105.91     31.13 o
  10   0  20      770.70      711.60     71.27 o
  11   0  20      283.09      351.82     54.01 o
  12   0  20     1865.22     2074.19    126.53 o
  13   0  20      247.61      237.92     96.68 o
   1   1  20      407.03      361.26     20.63 o
   2   1  20     1427.49     1410.92     37.84 o
   3   1  20        0.11        0.82      6.08 o
   4   1  20       12.81       23.69      7.53 o
   5   1  20      257.21      236.07     18.59 o
   6   1  20     1691.39     1701.37     51.07 o
   7   1  20     1513.57     1488.54     41.74 o
   8   1  20     1439.17     1479.00     55.60 o
   9   1  20       12.27       33.35     15.91 o
  10   1  20      685.77      610.64     51.62 o
  11   1  20        0.83       12.08     24.88 o
  12   1  20       73.87       57.77     31.81 o
  13   1  20       10.08        0.00     74.25 o
   0   2  20      226.56      207.92     31.89 o
   1   2  20       76.24       72.35     17.15 o
   2   2  20       28.36       14.44      8.05 o
   3   2  20       48.48       40.11     12.02 o
   4   2  20     1843.29     1840.36     59.92 o
   5   2  20       29.12       34.60     11.87 o
   6   2  20     2048.71     2020.02     59.43 o
   7   2  20      603.92      564.91     44.77 o
   8   2  20       45.76       11.16     17.46 o
   9   2  20      327.07      291.84     39.19 o
  10   2  20      655.55      659.63     61.17 o
  11   2  20       18.99        0.00     34.03 o
  12   2  20        5.88        5.07     30.64 o
  13   2  20        8.36        8.32     44.33 o
   1   3  20      130.86      172.12     23.59 o
   2   3  20       57.08       58.84     13.64 o
   3   3  20      398.50      489.56     30.68 o
   4   3  20     1286.44     1309.29     56.50 o
   5   3  20      274.28      293.89     26.06 o
   6   3  20       54.93       55.61     18.49 o
   7   3  20       37.58       26.36     19.30 o
   8   3  20       48.10       50.07     22.77 o
   9   3  20        5.14        0.00     18.89 o
  10   3  20      155.06      140.49     34.89 o
  11   3  20       11.48       41.07     27.91 o
  12   3  20        1.96       54.34     40.16 o
   0   4  20     3028.66     3314.76    128.70 o
   1   4  20      205.78      180.43     24.45 o
   2   4  20     3097.75     3249.70     77.51 o
   3   4  20       80.32       79.55     15.26 o
   4   4  20        4.19       13.12     12.84 o
   5   4  20       23.14       15.20     17.17 o
   6   4  20        3.34        0.00     17.68 o
   7   4  20      176.39      169.59     32.91 o
   8   4  20      286.73      320.04     42.73 o
   9   4  20       33.02       66.25     26.45 o
  10   4  20        9.42       45.03     28.86 o
  11   4  20      105.62       54.94     54.98 o
   1   5  20     1650.21     1938.83     71.83 o
   2   5  20      912.65      977.03     55.64 o
   3   5  20       53.20       46.88     15.01 o
   4   5  20     3033.92     3299.74    118.72 o
   5   5  20      126.99       79.96     27.65 o
   6   5  20       18.97       17.39     23.75 o
   7   5  20        0.13        0.00     18.40 o
   8   5  20     1044.97     1079.06     82.06 o
   9   5  20       17.91       18.86     24.34 o
  10   5  20     1116.92     1218.16    129.52 o
   0   6  20     1753.34     1801.91    126.83 o
   1   6  20      734.21      793.66     60.31 o
   2   6  20       32.37       14.73     18.15 o
   3   6  20      200.09      138.93     26.67 o
   4   6  20        2.96       39.25     20.78 o
   5   6  20        6.41        6.01     22.65 o
   6   6  20        0.03        0.00     22.65 o
   7   6  20      134.75        0.00     21.69 o
   8   6  20        3.08        0.00     27.43 o
   9   6  20        3.24        0.00     38.35 o
   1   7  20        6.00        9.37     25.66 o
   2   7  20       21.18       26.54     24.32 o
   3   7  20       18.81        0.00     22.89 o
   4   7  20       48.88       28.16     26.75 o
   5   7  20       42.81       21.98     31.58 o
   6   7  20      424.87      277.55    131.08 o
   0   8  20      245.43      218.97     64.75 o
   1   8  20        0.32        0.00     44.75 o
   1   1  21        1.50       29.38      8.22 o
   2   1  21      368.65      323.27     26.65 o
   3   1  21       48.76       47.29     11.27 o
   4   1  21      831.29      826.09     38.91 o
   5   1  21      437.13      438.05     31.48 o
   6   1  21      682.20      625.88     33.85 o
   7   1  21       39.77       32.05     12.19 o
   8   1  21     1476.39     1477.86     55.22 o
   9   1  21        2.00        0.00     15.87 o
  10   1  21      124.10      191.65     36.69 o
  11   1  21       57.33       84.15     31.14 o
  12   1  21       75.38      101.02     40.26 o
  13   1  21       92.61      118.34     48.51 o
   0   2  21     3536.10     3512.96    167.64 o
   1   2  21       36.77       24.67     14.56 o
   2   2  21     1295.87     1294.62     42.37 o
   3   2  21      406.20      386.81     28.76 o
   4   2  21      628.11      566.37     34.51 o
   5   2  21      469.94      424.00     34.18 o
   6   2  21     1316.85     1300.12     50.49 o
   7   2  21      380.45      337.73     35.07 o
   8   2  21      370.08      337.34     37.37 o
   9   2  21       32.92       56.14     21.91 o
  10   2  21      300.90      346.66     46.01 o
  11   2  21      627.17      749.71    105.69 o
  12   2  21      110.38       86.71     51.87 o
   1   3  21     1341.32     1279.43     61.23 o
   2   3  21     2492.82     2493.04     63.64 o
   3   3  21      527.00      419.12     29.77 o
   4   3  21      371.38      334.25     28.82 o
   5   3  21     1230.82     1226.36     50.66 o
   6   3  21      498.48      422.03     41.36 o
   7   3  21       14.61        9.03     18.06 o
   8   3  21      179.46      176.33     54.86 o
   9   3  21      173.32      129.49     31.19 o
  10   3  21      138.48      107.00     30.55 o
  11   3  21      405.98      405.51     52.73 o
  12   3  21        7.73        2.83     39.56 o
   0   4  21     1095.09     1091.40     78.95 o
   1   4  21        8.83        0.00     17.06 o
   2   4  21     1067.11     1064.58     47.89 o
   3   4  21      401.75      388.40     30.46 o
   4   4  21      585.23      605.53     43.80 o
   5   4  21     1120.74     1040.95     69.90 o
   6   4  21      652.77      826.67     65.77 o
   7   4  21        7.86       10.25     18.19 o
   8   4  21      304.88      292.52     51.91 o
   9   4  21      340.49      217.14     37.79 o
  10   4  21      257.24      242.18     49.16 o
  11   4  21       79.39        0.00     44.73 o
   1   5  21       81.87      109.38     22.09 o
   2   5  21       81.64       50.15     17.06 o
   3   5  21      119.94       68.61     17.83 o
   4   5  21      833.70      867.07     67.23 o
   5   5  21      474.60      399.86     48.14 o
   6   5  21       51.44       47.85     31.78 o
   7   5  21      101.88       90.53     28.18 o
   8   5  21      380.56      340.43     46.88 o
   9   5  21        0.26        9.10     28.18 o
  10   5  21       61.81       32.33     36.78 o
   0   6  21      113.52       59.52     39.34 o
   1   6  21      131.07      141.49     31.14 o
   2   6  21      197.36      237.79     30.29 o
   3   6  21      447.83      437.52     47.10 o
   4   6  21        2.13       14.88     22.26 o
   5   6  21      298.90      310.62     44.77 o
   6   6  21       97.13       76.93     30.14 o
   7   6  21     1461.63     1358.30    188.98 o
   8   6  21      158.45        3.73     41.07 o
   1   7  21      828.55     1074.40     87.59 o
   2   7  21       47.48       68.61     37.11 o
   3   7  21      613.48      675.41     82.13 o
   4   7  21       49.67        9.88     31.33 o
   5   7  21       74.65       22.79     31.06 o
   6   7  21        0.73       15.52     33.57 o
   0   0  22       26.60       40.30     20.37 o
   1   0  22      126.63      135.64     19.69 o
   2   0  22     7366.04     8000.99    158.84 o
   3   0  22     3585.00     4115.35     98.76 o
   4   0  22      715.46      725.59     40.81 o
   5   0  22     1651.61     1725.94     66.56 o
   6   0  22      350.06      324.71     31.27 o
   7   0  22     2196.63     2006.27    120.33 o
   8   0  22      515.70      512.40     99.13 o
   9   0  22     2777.72     2974.48    125.99 o
  10   0  22       44.03       51.43     28.52 o
  11   0  22      342.52      432.73     60.74 o
  12   0  22      487.03      485.44     67.25 o
   1   1  22     2118.93     2209.22     53.35 o
   2   1  22        0.45        8.00      8.08 o
   3   1  22      127.22      125.14     18.35 o
   4   1  22     5867.51     6212.89    128.17 o
   5   1  22     4264.03     4502.51    105.96 o
   6   1  22       87.88       71.72     16.30 o
   7   1  22      399.09      340.20     27.98 o
   8   1  22       92.67       76.93     21.31 o
   9   1  22      638.93      573.37     47.87 o
  10   1  22      473.52      508.97     61.99 o
  11   1  22      362.91      416.37     71.31 o
  12   1  22       70.60       34.62     35.54 o
   0   2  22     1201.12     1216.93     71.36 o
   1   2  22       14.40        1.93     11.50 o
   2   2  22      142.34      122.25     15.78 o
   3   2  22      154.10      152.09     19.20 o
   4   2  22      794.48      832.45     46.79 o
   5   2  22        6.97        4.15     15.16 o
   6   2  22      586.71      626.61     38.29 o
   7   2  22       40.49       54.67     19.22 o
   8   2  22      305.54      189.86     29.20 o
   9   2  22       37.07       14.59     21.03 o
  10   2  22       12.23        0.00     22.67 o
  11   2  22       10.05        1.48     29.61 o
  12   2  22      111.89      121.62     72.73 o
   1   3  22     1926.84     2063.01     74.72 o
   2   3  22      666.40      675.08     40.70 o
   3   3  22     1059.86     1140.29     47.43 o
   4   3  22       75.02       82.34     16.24 o
   5   3  22     1546.20     1483.09     63.82 o
   6   3  22     1873.28     1827.66     75.56 o
   7   3  22       84.17       56.04     20.19 o
   8   3  22      791.42      772.38     71.53 o
   9   3  22       54.90        3.43     26.78 o
  10   3  22      480.46      515.75     57.27 o
  11   3  22      294.61      415.90     56.23 o
   0   4  22       42.85       86.54     29.10 o
   1   4  22      233.24      213.23     30.13 o
   2   4  22      470.74      498.88     34.52 o
   3   4  22      917.12      892.40     45.29 o
   4   4  22      385.09      338.99     34.07 o
   5   4  22      534.32      496.01     44.39 o
   6   4  22      251.37      272.11     37.90 o
   7   4  22     1186.12     1265.08     82.76 o
   8   4  22      359.29      395.49     48.53 o
   9   4  22       35.51       59.31     24.76 o
  10   4  22       11.26        1.48     26.35 o
  11   4  22      323.45      103.75     80.79 o
   1   5  22     1704.73     1866.42     69.35 o
   2   5  22      387.07      353.27     31.80 o
   3   5  22       27.62       24.31     14.94 o
   4   5  22       59.77       89.95     24.47 o
   5   5  22       27.12       18.41     20.08 o
   6   5  22      224.38      243.81     39.79 o
   7   5  22        2.95       19.60     20.88 o
   8   5  22       84.32       82.56     31.62 o
   9   5  22       19.98       10.71     31.63 o
   0   6  22      113.41      111.60     48.67 o
   1   6  22      601.79      629.50     55.91 o
   2   6  22        8.38        0.00     17.67 o
   3   6  22       47.53       40.61     22.22 o
   4   6  22       67.66       47.73     27.40 o
   5   6  22        3.37        6.24     25.16 o
   6   6  22        0.38        0.00     23.08 o
   7   6  22       11.63        0.73     26.75 o
   8   6  22        3.57        0.00     30.67 o
   1   7  22        5.64        0.00     27.16 o
   2   7  22      146.92       53.29     71.53 o
   3   7  22       17.47        0.00     25.82 o
   4   7  22        0.02        0.00     27.17 o
   5   7  22        6.60        0.00     31.93 o
   1   1  23      114.70      148.15     15.69 o
   2   1  23       21.69       14.38      9.22 o
   3   1  23      334.03      319.44     31.67 o
   4   1  23      499.20      455.53     33.75 o
   5   1  23       63.80       73.15     15.27 o
   6   1  23      236.10      183.47     21.81 o
   7   1  23      176.64      162.33     23.64 o
   8   1  23      403.37      341.94     36.33 o
   9   1  23        1.74        0.00     18.24 o
  10   1  23      114.64      168.66     41.00 o
  11   1  23      202.27      255.07     48.25 o
  12   1  23        5.42       45.91     35.24 o
   0   2  23      274.29      263.63     40.17 o
   1   2  23      352.71      335.90     27.87 o
   2   2  23     1717.59     1639.42     64.35 o
   3   2  23        0.06        9.35     13.13 o
   4   2  23     1476.33     1517.23     53.34 o
   5   2  23      873.88      866.83     44.05 o
   6   2  23      455.55      421.22     35.76 o
   7   2  23      583.90      542.27     45.14 o
   8   2  23     1092.42     1227.66     76.35 o
   9   2  23        1.11       20.14     21.93 o
  10   2  23       47.25       66.30     25.54 o
  11   2  23      121.56      109.18     41.86 o
  12   2  23        0.79        0.00     38.28 o
   1   3  23      230.95      256.33     28.45 o
   2   3  23       73.23       69.17     15.07 o
   3   3  23      399.34      396.31     30.32 o
   4   3  23     1649.70     1679.23     56.88 o
   5   3  23      115.21      114.99     19.41 o
   6   3  23     1511.25     1434.92     89.75 o
   7   3  23      303.88      293.23     35.69 o
   8   3  23      622.31      638.11     66.14 o
   9   3  23        1.14        0.00     28.73 o
  10   3  23      402.96      378.12     50.47 o
  11   3  23      154.91      105.38     37.77 o
   0   4  23     1302.38     1355.67     90.26 o
   1   4  23      160.87      152.86     23.11 o
   2   4  23       83.90       73.07     16.46 o
   3   4  23      214.24      170.59     21.31 o
   4   4  23     1011.33      929.16     50.34 o
   5   4  23      101.28       78.99     22.17 o
   6   4  23      447.51      430.60     49.81 o
   7   4  23       42.79       25.09     22.57 o
   8   4  23      215.18      193.06     36.26 o
   9   4  23        2.10        0.00     23.39 o
  10   4  23       35.75       25.94     30.89 o
   1   5  23      190.76      216.15     28.39 o
   2   5  23      219.47      187.20     23.90 o
   3   5  23       22.07       32.13     16.20 o
   4   5  23        1.42        4.17     31.48 o
   5   5  23      148.97      141.39     31.29 o
   6   5  23        4.00       14.08     22.31 o
   7   5  23      160.77      128.98     33.50 o
   8   5  23      307.83      125.21     63.44 o
   9   5  23       12.59        0.00     31.56 o
   0   6  23     1626.90     1852.33    201.55 o
   1   6  23      115.04      163.22     30.05 o
   2   6  23      853.45     1007.97     90.47 o
   3   6  23      157.43      140.01     31.54 o
   4   6  23      113.66      160.60     36.47 o
   5   6  23        0.12       30.53     26.05 o
   6   6  23        0.11       24.56     28.00 o
   7   6  23       36.40       54.14     32.45 o
   1   7  23        0.38        0.00     28.40 o
   2   7  23      114.43       93.44     41.41 o
   3   7  23      234.93       47.50     52.16 o
   4   7  23      248.57       86.69     83.58 o
   0   0  24       31.78       77.00     18.56 o
   1   0  24      144.52      136.06     19.22 o
   2   0  24      258.69      226.70     27.47 o
   3   0  24     1784.15     1823.47     96.99 o
   4   0  24     5683.24     6181.02    158.32 o
   5   0  24     3068.81     3335.59    105.77 o
   6   0  24     1076.63     1120.02     65.39 o
   7   0  24     1181.45     1063.01     66.31 o
   8   0  24      630.37      567.01     75.69 o
   9   0  24        0.71       43.56     34.24 o
  10   0  24      339.36      440.90     67.75 o
  11   0  24      600.64      769.55    140.25 o
   1   1  24     2276.36     2303.09     56.85 o
   2   1  24       59.63       47.12     11.80 o
   3   1  24       73.20       44.30     12.79 o
   4   1  24       74.48       36.54     20.83 o
   5   1  24      271.73      227.50     26.15 o
   6   1  24     1202.97     1253.45     56.32 o
   7   1  24      397.18      388.84     32.13 o
   8   1  24        3.98        0.00     17.55 o
   9   1  24       28.83        7.93     18.68 o
  10   1  24       14.54       22.75     29.31 o
  11   1  24       36.33       72.90     35.30 o
  12   1  24      207.24      292.41     57.36 o
   0   2  24      470.63      410.24     50.18 o
   1   2  24      988.44      936.08     48.27 o
   2   2  24      535.25      525.31     44.54 o
   3   2  24        8.20       12.14     13.43 o
   4   2  24      233.34      240.92     25.22 o
   5   2  24      290.31      320.66     28.22 o
   6   2  24      591.27      590.46     42.80 o
   7   2  24       15.88       26.88     17.15 o
   8   2  24        3.96       22.62     18.58 o
   9   2  24      274.85      316.91     38.09 o
  10   2  24        4.36        9.72     23.82 o
  11   2  24      364.91      455.01     66.95 o
   1   3  24      104.44      104.28     19.26 o
   2   3  24      131.69      126.04     27.81 o
   3   3  24     1309.42     1239.58     50.89 o
   4   3  24      894.16      929.41     48.01 o
   5   3  24       15.48       21.26     14.18 o
   6   3  24       11.31       28.40     17.10 o
   7   3  24      679.34      627.49     54.99 o
   8   3  24      508.05      533.07     54.62 o
   9   3  24      291.76      343.05     45.42 o
  10   3  24      132.75      182.67     45.38 o
  11   3  24      687.71      896.18     85.56 o
   0   4  24      743.84      801.19     73.85 o
   1   4  24      579.41      580.03     41.36 o
   2   4  24       98.15       97.05     18.01 o
   3   4  24      139.29      168.50     21.23 o
   4   4  24        0.03       14.59     13.97 o
   5   4  24     1450.95     1527.13     78.93 o
   6   4  24       57.65       43.14     24.44 o
   7   4  24     2432.01     2544.96    259.47 o
   8   4  24      134.84      166.76     35.43 o
   9   4  24      706.80      759.10     71.49 o
  10   4  24       19.22       37.87     35.47 o
   1   5  24      467.93      548.04     60.59 o
   2   5  24      261.07      251.06     27.80 o
   3   5  24      599.19      670.99     46.42 o
   4   5  24       10.34        0.00     18.03 o
   5   5  24      939.36      998.46     76.67 o
   6   5  24        0.71        0.00     23.94 o
   7   5  24       38.51        7.46     25.72 o
   8   5  24      119.76       48.22     30.53 o
   9   5  24      110.99        9.43     32.45 o
   0   6  24      117.24       98.88     65.80 o
   1   6  24       20.27       39.77     25.35 o
   2   6  24      174.07      128.71     26.39 o
   3   6  24      111.27       86.47     29.81 o
   4   6  24        3.16        0.00     24.82 o
   5   6  24      318.10      189.45     99.43 o
   6   6  24      132.85        4.07     30.08 o
   7   6  24       45.13       27.59     37.00 o
   1   7  24      518.39      688.25    176.11 o
   2   7  24        5.10        3.53     27.15 o
   3   7  24       13.57        8.89     31.96 o
   4   7  24       65.05       37.95     37.32 o
   1   1  25      131.48      159.09     17.65 o
   2   1  25       97.93       94.62     13.79 o
   3   1  25        4.20        7.62     11.41 o
   4   1  25     3140.66     3312.62     80.67 o
   5   1  25      267.14      279.91     28.55 o
   6   1  25      365.16      355.42     30.22 o
   7   1  25        4.60        5.22     14.55 o
   8   1  25     2172.20     2310.26     94.13 o
   9   1  25       19.25       57.52     22.28 o
  10   1  25      546.74      758.62     77.14 o
  11   1  25        3.21       20.31     31.97 o
   0   2  25     1087.67      910.91     71.35 o
   1   2  25       32.69       13.90     12.07 o
   2   2  25     5070.06     5743.39    118.81 o
   3   2  25        5.35       21.62     12.50 o
   4   2  25        0.44        0.00     11.80 o
   5   2  25      488.87      534.36     37.31 o
   6   2  25       50.06       64.72     16.45 o
   7   2  25       66.50       27.76     18.56 o
   8   2  25       64.37       66.14     22.03 o
   9   2  25       22.41       43.72     23.26 o
  10   2  25      796.09      855.89     94.39 o
  11   2  25       58.62       47.86     39.23 o
   1   3  25      237.11      198.83     24.76 o
   2   3  25      345.33      452.28     33.21 o
   3   3  25       22.26       21.82     13.43 o
   4   3  25      853.71     1061.63     52.51 o
   5   3  25     1644.85     1723.50     63.09 o
   6   3  25       35.72       12.95     17.92 o
   7   3  25       65.12       39.65     21.46 o
   8   3  25      712.62      644.89     60.69 o
   9   3  25       33.45       14.80     24.73 o
  10   3  25      652.28      627.46     66.75 o
  11   3  25       57.11       20.15     37.73 o
   0   4  25       46.64       72.30     31.88 o
   1   4  25       85.07       45.76     17.85 o
   2   4  25      136.36      145.79     21.26 o
   3   4  25        6.01       21.17     13.09 o
   4   4  25      191.41      211.34     26.71 o
   5   4  25       59.94       43.69     19.93 o
   6   4  25      185.55      123.65     35.34 o
   7   4  25        2.21        7.81     21.80 o
   8   4  25        2.44        0.00     23.28 o
   9   4  25       34.22       39.32     29.13 o
  10   4  25        0.33        0.00     34.93 o
   1   5  25        7.73       15.06     19.41 o
   2   5  25      323.47      380.42     33.46 o
   3   5  25       35.62        7.39     15.44 o
   4   5  25       11.10        0.00     21.62 o
   5   5  25      916.42      852.98     72.44 o
   6   5  25      772.49      763.81     68.67 o
   7   5  25       16.03        0.00     27.10 o
   8   5  25       68.81        5.58     30.75 o
   0   6  25      211.23      300.42     98.28 o
   1   6  25       11.83       32.24     28.25 o
   2   6  25      194.36      194.88     35.33 o
   3   6  25        0.79        0.00     32.24 o
   4   6  25      956.64     1079.89    161.12 o
   5   6  25       66.67        0.00     34.75 o
   6   6  25      167.27       38.75     36.95 o
   1   7  25      173.46      157.49     61.43 o
   2   7  25      432.08      494.74     91.81 o
   3   7  25       46.15       21.82     33.89 o
   0   0  26      797.63      577.96    104.21 o
   1   0  26      758.43      708.53     79.71 o
   2   0  26      222.59      170.41     42.69 o
   3   0  26      399.11      338.24     57.79 o
   4   0  26      128.09      122.09     35.66 o
   5   0  26      103.44      178.52     40.67 o
   6   0  26       17.55        0.00     26.99 o
   7   0  26      982.36     1185.72    271.44 o
   8   0  26        1.67       35.61     31.72 o
   1   1  26      183.22      156.27     18.72 o
   2   1  26      128.51      137.21     22.01 o
   3   1  26      496.13      498.30     47.05 o
   4   1  26     1592.13     1665.55     55.20 o
   5   1  26     1755.11     2049.54     72.87 o
   6   1  26      106.21       92.60     20.40 o
   7   1  26      122.46       86.78     20.76 o
   8   1  26       87.13      114.39     24.95 o
   9   1  26        8.67        0.85     19.95 o
  10   1  26       20.02        5.03     28.92 o
  11   1  26     1131.41     1137.52    118.15 o
   0   2  26      247.08      202.64     38.43 o
   1   2  26       88.57       78.92     15.75 o
   2   2  26      439.90      447.47     30.28 o
   3   2  26      103.93       87.03     30.41 o
   4   2  26       18.68       27.88     14.31 o
   5   2  26       74.44       73.11     16.93 o
   6   2  26        0.50       18.90     15.09 o
   7   2  26      133.86      149.20     36.02 o
   8   2  26       53.62       65.09     24.24 o
   9   2  26       45.01       34.30     22.65 o
  10   2  26        2.01       28.10     44.12 o
  11   2  26        0.52        0.00     41.03 o
   1   3  26       82.90      123.94     19.25 o
   2   3  26       92.17       73.01     15.73 o
   3   3  26       37.29       65.45     16.03 o
   4   3  26      292.85      276.99     30.80 o
   5   3  26      410.25      497.17     37.81 o
   6   3  26      506.32      464.37     45.60 o
   7   3  26       97.75       64.69     21.58 o
   8   3  26      119.84       97.42     29.71 o
   9   3  26       67.81      101.83     32.28 o
  10   3  26        0.42       35.43     31.28 o
   0   4  26      670.45      752.96     74.45 o
   1   4  26       59.12       90.22     21.14 o
   2   4  26       63.66       47.76     16.27 o
   3   4  26      375.84      367.28     32.42 o
   4   4  26      840.19      849.00     51.33 o
   5   4  26      282.53      289.41     38.68 o
   6   4  26      311.40      325.26     41.18 o
   7   4  26      551.10      689.02     66.82 o
   8   4  26      181.97      123.98     35.97 o
   9   4  26       66.98       69.56     36.34 o
   1   5  26      729.11      799.37     57.27 o
   2   5  26      173.96      245.23     28.40 o
   3   5  26        8.92        0.00     15.68 o
   4   5  26       22.14       33.73     25.79 o
   5   5  26      511.54      557.54     60.34 o
   6   5  26      705.64      653.08     76.37 o
   7   5  26       46.69        8.74     30.41 o
   8   5  26      997.50      497.07    272.00 o
   0   6  26       52.28       35.45     39.55 o
   1   6  26       49.41      110.60     60.34 o
   2   6  26        1.33       15.29     21.88 o
   3   6  26        1.62        0.00     23.62 o
   4   6  26       88.34       21.43     26.95 o
   5   6  26      223.89      116.15     62.70 o
   6   6  26      329.60       29.47     69.29 o
   1   7  26       59.24        0.00     32.65 o
   1   1  27     1554.34     1638.23     90.34 o
   2   1  27       83.63      111.01     20.30 o
   3   1  27      219.16      209.09     26.30 o
   4   1  27      154.05      158.70     23.89 o
   5   1  27       74.74       62.26     20.39 o
   6   1  27      507.13      431.67     41.48 o
   7   1  27        0.05        0.00     16.21 o
   8   1  27      142.00       94.70     38.68 o
   9   1  27      147.26      124.35     42.79 o
  10   1  27      123.70      152.11     76.35 o
  11   1  27      421.32      483.47    122.82 o
   0   2  27      454.82      435.89     52.70 o
   1   2  27      440.36      447.35     31.66 o
   2   2  27     1320.76     1510.99     52.00 o
   3   2  27      612.04      656.54     41.45 o
   4   2  27       43.76       40.95     16.16 o
   5   2  27     1171.88     1341.35     56.61 o
   6   2  27      220.93      245.88     27.11 o
   7   2  27     1242.77     1260.20     78.35 o
   8   2  27        0.18        8.35     18.94 o
   9   2  27     1117.05     1321.63     94.66 o
  10   2  27       13.70       30.64     30.35 o
   1   3  27     1536.40     1634.00     57.91 o
   2   3  27      163.25      164.65     21.90 o
   3   3  27       38.12       24.90     15.84 o
   4   3  27      213.22      232.46     26.09 o
   5   3  27       71.24       38.54     17.83 o
   6   3  27      224.99      232.28     32.62 o
   7   3  27       16.97       21.87     19.45 o
   8   3  27      154.83      172.52     32.80 o
   9   3  27       34.46       24.70     28.90 o
  10   3  27      452.17      470.20     60.80 o
   0   4  27      887.26     1011.42     85.66 o
   1   4  27      113.39      121.48     22.08 o
   2   4  27       29.61       55.42     16.05 o
   3   4  27        8.39        5.66     14.69 o
   4   4  27       87.78      122.06     22.14 o
   5   4  27       19.20       43.21     20.59 o
   6   4  27      471.85      496.40     50.61 o
   7   4  27        9.09        8.43     26.90 o
   8   4  27      194.09       64.19     34.81 o
   9   4  27       12.19       30.78     37.70 o
   1   5  27      224.57      256.22     33.15 o
   2   5  27       56.89        5.44     21.34 o
   3   5  27      743.93      834.82     50.81 o
   4   5  27       50.44       21.30     25.38 o
   5   5  27      163.61      151.93     43.96 o
   6   5  27        0.26        0.00     25.70 o
   7   5  27       38.22       62.93     37.63 o
   0   6  27      168.64       43.25     46.59 o
   1   6  27        8.44        3.85     26.54 o
   2   6  27      276.72      180.75     64.56 o
   3   6  27       81.14       17.49     28.74 o
   4   6  27      386.89      428.56     89.63 o
   5   6  27      385.27      171.56     73.98 o
   0   0  28     1768.74     2029.33    174.52 o
   1   0  28     3712.69     3834.56    179.71 o
   2   0  28     1439.71     1580.35    119.46 o
   3   0  28      164.12      142.42     43.76 o
   4   0  28      168.13      105.24     64.38 o
   5   0  28      648.00      726.83    101.07 o
   6   0  28        0.03        0.00     45.29 o
   7   0  28      964.04      934.86    166.45 o
   8   0  28      362.78      485.13    102.91 o
   1   1  28      232.37      184.73     31.65 o
   2   1  28      135.51      141.68     30.49 o
   3   1  28     2062.99     2174.92     80.14 o
   4   1  28      779.20      959.90     59.59 o
   5   1  28      358.15      277.48     52.76 o
   6   1  28        9.72        0.00     17.15 o
   7   1  28       81.14       38.54     24.43 o
   8   1  28     1711.96     2165.08    195.14 o
   9   1  28       73.20       95.73     46.00 o
   0   2  28      179.62      193.09     39.14 o
   1   2  28      204.03      134.17     24.42 o
   2   2  28      121.02      136.54     19.46 o
   3   2  28      401.64      376.82     32.77 o
   4   2  28      627.25      723.43     60.56 o
   5   2  28        5.91        7.97     14.71 o
   6   2  28       24.94       16.94     15.47 o
   7   2  28       16.68       24.56     19.42 o
   8   2  28        9.30        1.92     19.75 o
   9   2  28        6.06       41.38     24.66 o
  10   2  28        0.49       34.44     31.11 o
   1   3  28      595.14      634.81     40.11 o
   2   3  28     1131.04     1176.47     52.98 o
   3   3  28       21.00       57.07     17.74 o
   4   3  28      151.23      173.33     24.32 o
   5   3  28       15.59       19.05     21.24 o
   6   3  28      252.53      247.05     34.87 o
   7   3  28       11.47       15.31     21.22 o
   8   3  28      133.55      149.95     33.93 o
   9   3  28       21.98       54.71     31.36 o
   0   4  28      441.74      490.01     68.91 o
   1   4  28       33.61       81.35     19.09 o
   2   4  28      786.56     1006.30     52.86 o
   3   4  28      161.87      177.79     23.42 o
   4   4  28      365.92      423.34     37.42 o
   5   4  28      169.41      184.81     33.02 o
   6   4  28        5.22        0.00     21.17 o
   7   4  28      132.99       94.46     45.74 o
   8   4  28        0.71       19.15     31.55 o
   1   5  28        4.01       25.91     18.68 o
   2   5  28      302.77      381.60     35.62 o
   3   5  28       69.61       56.03     20.47 o
   4   5  28      149.43      194.24     40.12 o
   5   5  28        8.03       19.65     27.13 o
   6   5  28      307.31      107.52     95.45 o
   7   5  28      111.58       13.92     37.92 o
   0   6  28       52.70       40.60     47.88 o
   1   6  28        5.27        0.00     25.89 o
   2   6  28      196.77      183.65     50.08 o
   3   6  28       47.61       72.92     33.67 o
   4   6  28       61.62       66.80     38.30 o
   1   1  29      141.36      145.38     28.84 o
   2   1  29      243.85      320.14     40.42 o
   3   1  29      292.20      346.89     43.27 o
   4   1  29       39.69       10.34     19.82 o
   5   1  29       22.65        0.00     20.58 o
   6   1  29        3.80       11.71     21.21 o
   7   1  29        0.12        0.00     22.57 o
   8   1  29        0.00        0.00     28.34 o
   9   1  29       18.68       36.16     35.74 o
   0   2  29     1529.67     1512.98     95.79 o
   1   2  29      271.77      287.27     28.53 o
   2   2  29      152.63      153.87     22.33 o
   3   2  29       24.81       22.43     17.14 o
   4   2  29        0.23        0.00     16.77 o
   5   2  29     1397.85     1675.64     70.75 o
   6   2  29        5.72        2.28     18.72 o
   7   2  29     1149.11     1296.07     97.22 o
   8   2  29       36.94       28.93     36.96 o
   9   2  29      130.44      147.91     43.09 o
  10   2  29       40.79        2.50     42.00 o
   1   3  29      232.35      280.40     28.56 o
   2   3  29        3.18       25.61     14.70 o
   3   3  29     1175.59     1287.04     60.88 o
   4   3  29      261.32      317.64     31.93 o
   5   3  29       80.07       75.01     27.66 o
   6   3  29       25.23        4.33     19.66 o
   7   3  29       92.73      137.39     28.23 o
   8   3  29      325.80      377.61     49.56 o
   9   3  29       61.03       65.04     44.20 o
   0   4  29       66.17      135.60     47.73 o
   1   4  29       97.19       76.36     20.69 o
   2   4  29       94.91      104.03     32.82 o
   3   4  29        8.01        2.44     16.52 o
   4   4  29      785.53      889.31     54.59 o
   5   4  29      309.11      370.54     43.52 o
   6   4  29       69.29       42.46     25.29 o
   7   4  29      180.62      117.12     43.01 o
   8   4  29        2.57        0.00     33.90 o
   1   5  29      365.97      497.82     40.32 o
   2   5  29       54.90       64.35     22.20 o
   3   5  29       32.01        4.76     19.08 o
   4   5  29       60.88       44.84     29.19 o
   5   5  29      613.09      641.47    108.91 o
   6   5  29      521.05      257.72    136.71 o
   0   6  29      183.52       64.74     83.78 o
   1   6  29       85.02       94.24     32.39 o
   2   6  29        0.37       13.91     26.00 o
   3   6  29      115.04      117.87     76.73 o
   0   0  30      151.00      157.92     61.18 o
   1   0  30      283.42      227.87     51.26 o
   2   0  30     1403.38     1730.39    129.99 o
   3   0  30      305.17      387.67    135.39 o
   4   0  30      425.33      329.48     58.82 o
   5   0  30     1206.27     1410.70    119.75 o
   6   0  30      251.67      269.27    102.26 o
   7   0  30      624.07      537.62     78.18 o
   8   0  30        4.43       32.02     33.24 o
   1   1  30       52.23       36.31     20.05 o
   2   1  30       79.73      108.73     28.68 o
   3   1  30      161.92      297.55     50.69 o
   4   1  30      214.46      284.66     40.10 o
   5   1  30       50.97      101.19     37.47 o
   6   1  30      983.37     1003.46     77.93 o
   7   1  30      122.86       99.29     29.57 o
   8   1  30      236.03      287.01    169.12 o
   9   1  30       10.46       26.40     38.48 o
   0   2  30       82.72       23.50     23.85 o
   1   2  30      279.93      254.23     33.10 o
   2   2  30       37.18       23.57     16.69 o
   3   2  30       51.19       44.62     19.13 o
   4   2  30      136.90       83.56     23.33 o
   5   2  30        1.80       31.05     19.43 o
   6   2  30      118.27      101.35     23.47 o
   7   2  30        0.61        0.00     22.78 o
   8   2  30        4.92       26.84     33.45 o
   9   2  30       26.84       42.75     46.71 o
   1   3  30      580.38      694.76     43.44 o
   2   3  30       96.48      116.57     20.53 o
   3   3  30       12.25       15.74     16.92 o
   4   3  30      523.57      568.59     43.15 o
   5   3  30     1109.21     1413.77     65.58 o
   6   3  30      169.62      172.48     34.37 o
   7   3  30       91.62      106.03     28.32 o
   8   3  30      137.67      166.15     35.78 o
   0   4  30      492.42      608.41     63.05 o
   1   4  30      245.11      348.85     33.83 o
   2   4  30     1216.10     1464.19     64.54 o
   3   4  30       48.29       43.18     23.14 o
   4   4  30      664.30      849.68     79.62 o
   5   4  30      241.91      331.76     48.67 o
   6   4  30        0.39        0.00     24.69 o
   7   4  30       77.14       32.06     33.45 o
   1   5  30       56.21       86.77     24.89 o
   2   5  30      293.51      347.51     45.69 o
   3   5  30        1.91        0.00     22.44 o
   4   5  30      408.85      289.27     81.78 o
   5   5  30      218.91      212.27     48.48 o
   0   6  30       54.25        0.00     58.14 o
   1   6  30       32.55       35.46     31.84 o
   1   1  31      232.43      253.08     40.47 o
   2   1  31        1.06       29.86     23.11 o
   3   1  31      526.93      550.63     56.58 o
   4   1  31        7.48       19.92     24.19 o
   5   1  31        2.04        9.14     22.81 o
   6   1  31      880.46      837.14     69.24 o
   7   1  31       42.85       36.43     51.52 o
   8   1  31       16.35       28.06     36.57 o
   9   1  31       33.49       98.96     47.63 o
   0   2  31      936.92     1094.75    113.43 o
   1   2  31      104.37       83.23     26.20 o
   2   2  31       12.01       16.52     22.47 o
   3   2  31      232.01      224.08     33.63 o
   4   2  31      123.56      117.88     28.60 o
   5   2  31      551.16      636.73     54.70 o
   6   2  31      106.60      131.27     33.54 o
   7   2  31      834.17      979.52    156.85 o
   8   2  31        1.49       20.63     48.25 o
   9   2  31      161.07      139.52     57.56 o
   1   3  31       31.93       56.39     20.18 o
   2   3  31        6.65       19.43     18.00 o
   3   3  31      806.93      828.91     56.47 o
   4   3  31      194.17      269.70     34.16 o
   5   3  31        2.94       15.40     22.53 o
   6   3  31      102.81      138.29     36.26 o
   7   3  31      110.47       47.01     40.74 o
   8   3  31      189.34      276.81     49.33 o
   0   4  31      307.00      418.73     54.66 o
   1   4  31       42.41       61.10     21.49 o
   2   4  31      210.26      235.87     29.70 o
   3   4  31        0.24       11.31     18.69 o
   4   4  31       47.59        6.55     26.61 o
   5   4  31        1.21       37.34     25.89 o
   6   4  31      237.51      228.25     67.64 o
   7   4  31       44.62       35.81     35.10 o
   1   5  31      400.17      455.96     42.51 o
   2   5  31       99.45       88.33     27.84 o
   3   5  31       62.53       96.80     28.26 o
   4   5  31       10.33        0.00     28.13 o
   0   0  32      182.67      163.02     72.32 o
   1   0  32      157.59      222.49     57.38 o
   2   0  32      597.35      727.81     93.14 o
   3   0  32        8.29       22.99     36.97 o
   4   0  32      610.41      928.47    102.52 o
   5   0  32     1003.69     1326.81    122.91 o
   6   0  32       11.56        0.00     34.48 o
   7   0  32      952.25      978.79    248.02 o
   8   0  32       85.03      120.15    100.18 o
   1   1  32      155.37      283.58     42.24 o
   2   1  32      951.60     1066.52     77.70 o
   3   1  32      550.55      518.55     54.79 o
   4   1  32        4.22        0.00     20.82 o
   5   1  32        8.52        1.07     25.82 o
   6   1  32        5.35       33.41     28.99 o
   7   1  32       27.45       62.10     30.34 o
   8   1  32       14.26       34.84     42.44 o
   0   2  32        1.78        0.00     32.01 o
   1   2  32      238.38      310.50     44.20 o
   2   2  32       37.34       55.86     30.07 o
   3   2  32       43.50       70.95     27.80 o
   4   2  32       10.16       22.97     30.49 o
   5   2  32        0.00        0.00     24.28 o
   6   2  32        1.78        0.00     23.41 o
   7   2  32       50.08      144.76     79.08 o
   8   2  32      300.48      153.53     75.40 o
   1   3  32      357.75      369.05     35.32 o
   2   3  32        0.36       29.94     19.36 o
   3   3  32       53.44       99.61     25.39 o
   4   3  32       28.48       61.63     23.32 o
   5   3  32      501.25      454.55     52.48 o
   6   3  32      154.73      131.62     36.94 o
   7   3  32       87.61       96.52     39.90 o
   0   4  32       15.98       32.68     31.30 o
   1   4  32      128.19      183.92     26.95 o
   2   4  32       17.82       26.55     19.82 o
   3   4  32       74.18      125.51     33.13 o
   4   4  32        5.71        0.00     22.08 o
   5   4  32      788.55      897.41     78.07 o
   6   4  32        0.64        0.71     28.29 o
   1   5  32      134.20      191.33     37.38 o
   2   5  32        7.27       41.31     25.90 o
   3   5  32      632.00      852.57     65.67 o
   1   1  33       99.11      118.91     31.77 o
   2   1  33      951.21     1020.24     83.61 o
   3   1  33        0.05        0.00     22.62 o
   4   1  33       16.45        8.28     25.87 o
   5   1  33        3.87       11.68     26.27 o
   6   1  33      354.70      430.73     66.40 o
   7   1  33       25.07        0.00     29.73 o
   8   1  33      128.45      150.42     54.40 o
   0   2  33     1678.51     2149.52    149.61 o
   1   2  33       20.06        0.00     23.12 o
   2   2  33      383.95      468.56     59.93 o
   3   2  33      105.42      143.27     40.09 o
   4   2  33      763.67      929.41     76.32 o
   5   2  33       58.13       41.08     31.28 o
   6   2  33        6.27        0.00     27.07 o
   7   2  33       26.08       52.41     47.42 o
   1   3  33      126.59      193.68     28.36 o
   2   3  33      515.92      609.88     46.03 o
   3   3  33       54.74       55.48     25.20 o
   4   3  33      152.71      139.88     36.92 o
   5   3  33       39.00       30.25     25.01 o
   6   3  33      424.85      542.38     95.12 o
   0   4  33        0.77        0.00     26.74 o
   1   4  33       60.83      101.02     29.80 o
   2   4  33       82.50       75.91     29.39 o
   3   4  33       35.79       59.86     28.71 o
   4   4  33       38.12       17.17     26.74 o
   5   4  33        0.12        4.94     34.22 o
   1   5  33       12.54        0.00     26.72 o
   2   5  33       23.27       31.85     28.06 o
   0   0  34      276.96      324.85     95.20 o
   1   0  34      172.86      155.88     50.76 o
   2   0  34        0.23        5.16     36.55 o
   3   0  34       80.64       97.27     43.61 o
   4   0  34       68.00      138.73     52.02 o
   5   0  34      638.82      838.78    117.61 o
   6   0  34      164.97      162.90     72.20 o
   7   0  34      621.79      858.11    155.78 o
   1   1  34      246.74      227.04     41.36 o
   2   1  34       95.73       98.16     32.44 o
   3   1  34      301.54      339.64     45.76 o
   4   1  34        3.63        0.00     25.66 o
   5   1  34      477.03      759.74     70.18 o
   6   1  34        4.07       88.01     35.94 o
   7   1  34       45.67       41.67     33.24 o
   0   2  34        0.68        0.00     35.69 o
   1   2  34       32.54       26.66     30.24 o
   2   2  34        3.23       31.91     29.19 o
   3   2  34      149.20      145.08     36.83 o
   4   2  34      325.02      377.77     52.39 o
   5   2  34        6.48       16.91     29.09 o
   6   2  34       88.61       87.91     46.31 o
   7   2  34       13.19        9.60     43.88 o
   1   3  34      259.90      321.86     50.36 o
   2   3  34       23.14       32.09     31.48 o
   3   3  34       16.24        0.00     30.27 o
   4   3  34        0.18        0.00     26.50 o
   5   3  34       44.73       78.69     37.22 o
   6   3  34       11.88        0.58     48.05 o
   0   4  34      353.12      618.38     79.15 o
   1   4  34       30.81       20.56     27.92 o
   2   4  34       70.31       45.89     27.73 o
   3   4  34       50.07      126.74     34.05 o
   4   4  34        0.94       38.24     32.34 o
   1   1  35       69.16      139.39     37.12 o
   2   1  35       81.02      115.58     36.44 o
   3   1  35      177.08      230.81     42.81 o
   4   1  35      123.46      154.13     38.77 o
   5   1  35        3.05       45.80     33.75 o
   6   1  35      750.44     1063.90     85.55 o
   7   1  35        1.09       26.35     35.05 o
   0   2  35      681.63      910.14    111.45 o
   1   2  35      162.94      177.92     39.69 o
   2   2  35      399.63      214.35    100.71 o
   3   2  35      127.40       69.44     40.38 o
   4   2  35      848.28     1143.45    102.42 o
   5   2  35      129.48      155.95     56.97 o
   6   2  35        0.04        0.00     36.75 o
   1   3  35       13.14        0.00     37.90 o
   2   3  35      139.14       85.59     83.95 o
   3   3  35      277.07      160.16    103.60 o
   4   3  35      277.53      257.50     82.43 o
   5   3  35        7.71       10.80     35.09 o
   0   4  35      131.39       57.40     39.38 o
   1   4  35        2.65        4.06     25.88 o
   2   4  35      186.34      188.61     35.29 o
   0   0  36      149.32       97.93     71.61 o
   1   0  36       47.77       19.57     43.29 o
   2   0  36      116.50      133.26     55.31 o
   3   0  36        6.67       80.31     55.54 o
   4   0  36      338.75      542.27    111.98 o
   5   0  36     1267.26     1700.77    151.38 o
   6   0  36        0.85        0.00     51.20 o
   1   1  36      248.23      152.10     79.57 o
   2   1  36      111.95       42.24     39.75 o
   3   1  36      495.92      697.48     81.57 o
   4   1  36        4.02        0.00     31.33 o
   5   1  36      210.39      120.60     76.47 o
   6   1  36      711.73      895.81     81.20 o
   0   2  36      174.20       97.21     69.83 o
   1   2  36       37.11       39.99     32.96 o
   2   2  36       63.68       56.24     39.31 o
   3   2  36       12.55       30.12     31.86 o
   4   2  36      389.01      599.24     78.54 o
   5   2  36       45.34       57.37     38.58 o
   1   3  36      186.75      114.58     45.47 o
   2   3  36       43.94        1.57     34.94 o
   3   3  36        2.27        0.00     35.78 o
   4   3  36      255.02      394.99     86.67 o
   1   1  37       70.64        0.00     46.70 o
   2   1  37       27.29       25.05     30.87 o
   3   1  37      620.81      527.82    212.79 o
   4   1  37        4.23       15.55     34.96 o
   5   1  37       86.40      146.46     46.00 o
   0   2  37        1.18       16.23     48.06 o
   1   2  37       45.50       67.57     37.24 o
   2   2  37       17.25        0.00     33.04 o
   3   2  37       78.63       49.02     38.06 o
   4   2  37      214.47      162.85     59.33 o
   1   3  37       39.23       39.84     39.81 o
   2   3  37       48.34        0.00     44.96 o
   0   0  38     1607.90        9.01     67.34 o
   1   0  38      174.45       79.88     83.94 o
   2   0  38      891.89     1234.06    193.01 o
   3   0  38        7.19        0.00     47.42 o
   4   0  38     1148.66     1746.70    228.93 o
   1   1  38      403.81      135.30     95.05 o
   2   1  38      256.86      453.26     82.85 o
   3   1  38      258.80      111.48     67.87 o
   0   2  38      116.27      108.38    130.18 o
   1   2  38       36.38       47.37     37.51 o
   2   2  38        7.04       22.66     41.46 o
   1   1  39      190.03       21.59     72.88 o
 
